# Supplementary material for: Is It Time to Change Our Reference Curve for Femur Length? Using the Z-Score to Select the Best Chart in a Chinese Population
Source: PLoS One. 2016 Jul 26;11(7):e0159733. doi: 10.1371/journal.pone.0159733 (PMC4961440; doi:10.1371/journal.pone.0159733)
Supplement: S1 File — This is the original data of the manuscript. (XLS) [file pone.0159733.s001.xls]

## Sheet: NO=7194
NO	medical record No	hospital	GA of early stage of pregnency	CRL	NT	GA of（robinsonCRL）	differen侧between E and H	age	delivery GA of correction	Wt before pregnency	maternal hight	parternal age	paternal height	paternal Wt	BMI before pregnency	paternal BMI	birthweight of the mother	china	DM										marrige age	Gravidity	parity	CRL_A	NT_A	embryo number	delivery mode	birthweigt	EDC	GA of first Ultrasound	GA according toCRL	GA of second stage Ultrasound	BPD1	HC1	FL1	HL1	AC1	AFV1	AFI1	LATETIME	BU3WEEK
5	4689098	3	12.2857	51	1.1	11.7553	-0.53044	31	37.8571	70	168	38	185	100	24.8	29.22	2400	2	0										28	2	1	51	1.1	1	0	3150	41463	12	11.6	21	46	171	33		156			41407	32
15	208495	8	13.1429	83	2.6	14.0617	0.918855	27	36	60	172	28	176	75	20.28	24.21	3300	2	0										27	1	0	83	2.6	1	1	2840	41508	13	14.8	25.2857	65	235	48		199		113	41450	31
17	370087	8	12	52	2	11.8369	-0.163111	33	31	57	160	34	170	66	22.27	22.84		2	0										26	2	0	52	2	1	0	1650	41542	12	11.7	24.1429	60	222	44		195		91
18	410910	8	12.7143	58	1.6	12.3109	-0.403377	29	39.8571	54	166	31	187	79	19.6	22.59	3050	2	0										28	1	0	58	1.6	1	0	3050	41493	12	12.3	23.8571	58	200	44		175		122	41442	32
19	413227	8	11.8571	52	1.9	11.8369	-0.0202532	29	39.7143	75	165	31	178	55	27.55	17.36	3400	2	0										27	1	0	52	1.9	1	0	3700	41534	11	11.7	23.8571	59	220	42		196		139	41477	31
22	24815	6	10.7143	41		10.8904	0.176159	25	39	48	160	33	165	75	18.75	27.55	2000	1	0										26	1	0	41		1	0	3020	41595	10	10.6	23.1429	58	215	39		190	53		41536	31
24	106186	1	10.8571	39		10.7052	-0.151922	35	39.5714	62	160	37	175	84	24.22	27.43	3000	1	0										34	1	1	39		1	1	3400	41457	10	10.4	22.7143	55	192	38		192	48		41436	37
26	110371	1	11.7143	58	0.1	12.3109	0.596623	22	38.7143	47	163	27	178	62.5	17.69	19.73		1	0										19	3	1	58	0.1	1	1	3350	41521	11	12.3	23	55	211	40		185			41462	31
28	112777	1	10.4286	40		10.7984	0.36984	24	41.2857	60	166	27	176	75	21.77	24.21		1	0										24	3	0	40		1	0	3860	41568	10	10.5	26.5714	66	242	49		226	46		41568	40
31	221370	11	9.42857	24		9.12853	-0.300041	26	29.4286	48	160	32	170	70	18.75	24.22	3000	1	0										26	1	0	24		1	0	1350	41673	9	8.9	23.8571	57	216	43		192	39
33	4692062	3	13	66	1.1	12.9063	-0.0937231	30	38.7143	57.5	163	31	183	70	21.64	20.9	2700	1	0										28	1	0	66	1.1	1	0	3180	41477	13	13.1	22	50	191	36		173			41410	30
44	108446	1	10	40		10.7984	0.798412	28	41.2857	56	158	30	175	65	22.43	21.22		1	0										28	1	0	40		1	0	3740	41459	10	10.5	23.5714	58	206	41		198	49		41389	30
45	276414	7	8.71429	19		8.4959	-0.218391	24	39.7143	44.5	158	28	178	70	17.83	22.09		1	0										25	1	0	19		1	0	3000	41554	8	8.4	23.2857	57	210	42		186	46		41510	33
48	721512	2	12.1429	50	1.1	11.6729	-0.470002	33	39.2857	70	170	43	172	70	24.22	23.66		1	0										28	2	0	50	1.1	1	0	3300	41535	12	11.5	22.8571	56	196	38		172	59		41470	30
53	246074	13	13.8571	89		14.4407	0.583566	20	37.7143	55	160	21	170	70	21.48	24.22	3000	1	0										20	2	0	89		1	0	3845	41579	13	15.4	26.8571	66	248	55	45	219	42	150	41520	31
58	722193	2	12.4286	61	1.5	12.5387	0.110141	30	38.7143	53	165	31	185	96	19.47	28.05		1	0										27	2	0	61	1.5	1	0	3400	41584	12	12.6	22.5714	58	202	39	36	182	42		41558	36
63	108432	1	7.28571	11		7.275	-0.0107102	23	37.4286	81	163	25	190	100	30.49	27.7		1	0										23	2	0	11		1	0	3530	41584	7		23	62	220	43		189	47		41515	30
66	407917	8	11.4286	56	1.7	12.1558	0.727179	33	39.1429	65	165	35	172	90	23.88	30.42		1	0										31	1	0	56	1.7	1	1	3900	41454	11	12.1	24.4286	62	220	47		201		121	41429	36
69	24690	6	11.1429	45		11.2478	0.104949	25	39.1429	67	152	25	160	65	29	25.39		1	0										25	1	0	45		1	1	4460	41583	11	11	21.7143	55	202	37		184	47		41555	36
74	107533	1	12.8571	65	1.1	12.8339	-0.0232332	31	40	70	160	33	177	88	27.34	28.09		1	0										30	1	0	65	1.1	1	1	3350	41444	12	13	23	55	202	40		184	42		41407	34
78	96502	12	13.1429	67	1.9	12.9781	-0.164759	19	39.8571	45	160	20	160	60	17.58	23.44		1	0										20	1	0	67	1.9	1	0	3600	41573	13	13.2	23.7143	58	213	42		189			41521	32
83	719402	2	12.4286	59	2	12.3875	-0.0410874	30	38	54	164	33	186	95	20.08	27.46	3900	1	0										29	1	0	59	2	1	0	3300	41465	16		22.4286	55	203	38		184	46		41442	36
84	24696	6	7.71429	13		7.61344	-0.100842	25	39.2857	52.5	165	29	180	90	19.28	27.78		1	0										26	1	0	13		1	1	3400	41583	7		20.4286	52	189	34		160	45		41538	33
88	109175	1	12.4286	60	1.3	12.4634	0.034842	30	37.7143	43	152	30	170	65	18.61	22.49	3500	1	0										29	1	0	60	1.3	1	0	2770	41594	12	12.5	23.4286	59	209	40		180	50		41539	32
93	559361	14	8.57143	15		7.92671	-0.644721	32	39.5714	73	171	33	174	70	24.96	23.12	4500	1	0										25	1	0	15		1	0	3430	41519	8	8	23.5714	60	215	40		208		145	41498	37
94	407642	8	13.5714	74	1.6	13.4665	-0.104899	33	39.1429	45.5	155	36	170	70	18.94	24.22		1	0										28	2	1	74	1.6	1	1	3750	41451	13	13.9	25.7143	63	240	44		210		112	41430	37
95	24309	6	7	6		6.25927	-0.740735	23	40.5714	60	158	24	170	85	24.03	29.41		1	0										23	1	0	6		1	0	3930	41533	6		25.7143	60	235	44		209	44		41510	36
98	96909	1	12.2857	50		11.6729	-0.612858	18	41.2857	65	158	22	165	55	26.04	20.2		1	0										20	1	0	50		1	0	3480	41487	11	11.5	24	53	197	38		171	41		41421	30
100	259207	15	11.8571	56		12.1558	0.298609	30	39.8571	80	161	32	178	82	30.86	25.88	3400	1	0										30	1	1	56		1	1	3950	41585	11	12.1	23.7143	58	217	42		187			41577	38
106	113663	1	8.71429	22		8.88423	0.169939	37	39.5714	52.5	163	42	178	87	19.76	27.46		1	0										33	2	0	22		1	1	2900	41597	9	8.7	23	53	203	42		177	45		41529	30
110	719960	2	12.4286	61	1.3	12.5387	0.110141	34	39.1429	58	165	38	175	78	21.3	25.47		1	0										27	1	0	61	1.3	1	0	3750	41524	12	12.6	22.4286	54	203	39		175	31		41468	32
114	408096	8	14	76	2	13.6018	-0.398209	29	39.2857	66	161	35	173	80	25.46	26.73		1	0										29	1	0	76	2	1	0	3600	41455	14	14.1	24.5714	56	212	44		178		116	41399	32
117	109624	1	9.42857	28		9.58832	0.15975	30	37.1429	60	158	29	176	54	24.03	17.43		1	0										25	4	1	28		1	1	3650	41513	9	9.3	14.4286	54	203	38		179	44		41445	30
119	16337	6	12.2857	53		11.9177	-0.367992	32	39.2857	65	161	31	168	89	25.08	31.53		1	0										31	7	1	53		1	1	3810	41590	12	11.8	24.7143	61	226	44	41	200	50		41532	31
121	719434	2	12.4286	55	1.2	12.0771	-0.351439	31	39.4286	72	163	32	180	86	27.1	26.54	3100	1	0										30	2	0	55	1.2	1	1	2900	41459	12	12	22.4286	51	193	38		164	33		41432	36
126	110520	1	8.85714	23		9.00771	0.150564	30	38.8571	53	167	33	178	70	19	22.09		1	0										30	1	0	23		1	0	3540	41524	8	8.8	23.2857	57	218	44		194	43		41455	30
128	23699	6	12.2857	56		12.1558	-0.129963	24	40.1429	54	155	26	170	70	22.48	24.22		1	0										24	1	0	56		1	1	3790	41474	12	12.1	21.2857	52	193	36		171	41		41453	37
129	609454	2	12.5714	56	1.2	12.1558	-0.415677	32	39	63.5	163	37	171	65	23.9	22.23		1	0										24	2	1	56	1.2	1	1	4430	41462	12	12.1	23	53	199	38		188	49		41401	31
133	4709503	3	13	70	2.2	13.1904	0.190407	32	38.4286	75	171	36	180	85	25.65	26.23	3250	1	0										28	2	0	70	2.2	1	0	3250	41511	13	13.5	22.2857	51	190	39		169			41451	31
135	4709065	3	11.1429	44		11.16	0.0171496	30	38.2857		162							0	0										28	1	0	44		1	0	2930	41504	11	10.9	22.1429	54	199	40		175			41442	31
137	4626950	3	12.8571	68	1.7	13.0494	0.192245	42	36.7143	68.5	163	44	170	70	25.78	24.22	2500	1	0										30	4	0	68	1.7	1	1	3330	41480	12	13.3	21.8571	57	212	37		173			41423	31
138	111247	1	10.4286	39		10.7052	0.276648	28	40	65	165	32	173	100	23.88	33.41		1	0										27	1	0	39		1	1	3010	41534	10	10.4	23.1429	56	196	37		170	46		41526	38
147	277548	7	9.85714	31		9.91193	0.0547853	24	39.2857	60	162	26	174	65	22.86	21.47		1	0										25	1	0	31		1	1	4400	41549	9	9.6	21.7143	54	210	39		181	45		41508	34
148	2101594	2	12.5714	68	1	13.0494	0.477959	26	41.1429	60	167	27	175	80	21.51	26.12	3800	1	0										26	1	0	68	1	1	0	4100	41547	12	13.3	22.5714	53	199	39	36	193	54		41478	30
153	107735	1	13.2857	62		12.6134	-0.672316	31	40.1429	49	160	37	172	71	19.14	24		1	0										32	2	0	62		1	1	3200	41457	11	12.7	24.7143	66	226	44		204	49		41389	30
166	4668246	3	12.1429	56	1.4	12.1558	0.0128928	31	38.5714	70	158	31	186	87	28.04	25.15	2600	1	0										28	2	0	56	1.4	1	1	2800	41465	12	12.1	22	55	195	36		167			41407	31
167	722420	2	11.8571	58	1.2	12.3109	0.453767	34	39.4286	61.5	170	39	180	85	21.28	26.23	4100	1	0										32	3	0	58	1.2	1	0	3500	41598	11	12.3	22.5714	58	208	42	35	176	38		41532	30
168	545656	2	13.2857	70	1.5	13.1904	-0.0953067	36	38.2857	62.5	155	38	175	66.5	26.01	21.71		1	0										23	5	1	70	1.5	1	1	3930	41600	13	13.5	22.4286	54	193	38		172	51		41569	35
172	24629	6	8.71429	21		8.7579	0.0436181	26	39.8571	43	152	26	176	80.5	18.61	25.99	3000	1	0										25	2	0	21		1	1	3330	41570	8	8.6	22.5714	52	199	39		167	420		41554	37
174	721924	2	12.7143	66	1.3	12.9063	0.191991	26	39.4286	54	158	27	180	85	21.63	26.23	3100	1	0										26	1	0	66	1.3	1	1	3440	41597	12	13.1	22	54	195	38	35	171	39		41541	32
182	107927	1	8.28571	17		8.21969	-0.0660206	26	40	75	166	28	180	86	27.22	26.54		1	0										26	1	0	17		1	1	4800	41453	8	8.2	22.2857	56	202	39		175	52		41399	32
185	106875	1	10.2857	40		10.7984	0.512698	29	40.2857	55	156	30	170	65	22.6	22.49	2100	1	0										29	1	0	40		1	1	3100	41463	10	10.5	22.8571	56	209	38		176	44		41413	32
192	258833	15	11.7143	42		10.9814	-0.732923	29	41.2857	57	160	32	174	75	22.27	24.77	3250	1	0										28	1	0	42		1	0	3350	41550	11	10.7	21.5714	49	184	34		154	42		41528	36
194	411404	8	11.8571	54	1.5	11.9978	0.140654	32	40.4286	52	168	36	184	70	18.42	20.68		1	0										30	1	0	54	1.5	1	0	3300	41499	11	11.9	24.1429	52	205	42		181		108	41479	37
196	24242	6	10.1429	35		10.3199	0.177076	30	38.2857	60	161	29	170	70	23.15	24.22		1	0										28	1	0	35		1	0	2640	41540	10	10	24.1429	58	218	42		194	45		41511	35
203	4693778	3	12.5714	59	1.3	12.3875	-0.183943	30	39.5714	54	162	31	175	87.5	20.58	28.57	3100	0	0										28	1	0	59	1.3	1	1	3040	41475	12	12.4	22.1429	49	190	34		168			41409	30
205	23468	6	12.2857	58		12.3109	0.0251948	25	40.7143	45	165	26	171	60	16.53	20.52		1	0										25	1	0	58		1	0	2850	41448	12	12.3	23	58	203	37		172		40	41429	37
206	110223	1	12.5714	50	0.9	11.6729	-0.898572	29	40.8571	50	164	26	170	75	18.59	25.95		1	0										28	1	0	50	0.9	1	0	3570	41508	11	11.5	24	56	204	41		193	40		41438	30
212	701327	2	11.2857	38	0.6	10.6108	-0.674888	25	40	53.6	155	32	171	65	22.31	22.23		1	0										24	3	0	38	0.6	1	0	3250	41455	11	10.3	22.1429	52	189	35		180	42		41389	30
215	276769	7	8.57143	15		7.92671	-0.644721	30	38.5714	57.5	165	33	172	60	21.12	20.28		1	0										25	2	1	15		1	1	3500	41574	8	8	23.1429	61	221	42		183	37		41534	34
217	23469	6	11	39		10.7052	-0.29478	25	40.5714	52	165	29	175	75	19.1	24.49	3250	1	0										25	2	0	39		1	1	3600	41450	11	10.4	22	52	203	40		171	40		41419	35
218	722081	2	12.4286	62	1.4	12.6134	0.184826	32	39	51	166	37	174	100	18.51	33.03	2300	1	0										26	2	0	62	1.4	1	1	3800	41579	12	12.7	22.5714	58	212	40		189	56		41507	29
220	718856	2	11.4286	57	0.9	12.2337	0.805098	37	39.7143	67	161	43	175	74	25.85	24.16	4500	1	0										25	1	0	57	0.9	1	1	3450	41457	11	12.2	21.4286	56	201	38		169	42		41429	36
222	110347	1	7.57143	17		8.21969	0.648264	26	40	80	164	28	164	80	29.74	29.74		1	0										25	1	0	17		1	1	4790	41511	7		22.1429	56	206	40		178	40		41445	30
224	23909	6	12.7143	54		11.9978	-0.71649	35	40.2857	55	164	38	170	70	20.45	24.22		1	0										27	3	1	54		1	0	3200	41500	12	11.9	23.8571	57	209	39		182	44		41470	35
225	722022	2	13.5714	82	1.2	13.9972	0.425803	32	37.2857	66	169	33	175	70	23.11	22.86	4200	1	0										31	1	0	82	1.2	1	0	3400	41612	13	14.7	22.7143	58	212	40	38	178	44		41560	32
226	23668	6	13	62		12.6134	-0.386602	26	41.5714	82.5	166	32	173	80	29.94	26.73		1	0										23	2	0	62		1	0	3680	41467	12	12.7	23.7143	5.1	196	40		176	4.6		41437	35
229	189234	10	9.14286	24		9.12853	-0.0143271	25	40.2857	75	173	30	178	65	25.06	20.52	3000	1	0										22	2	0	24		1	1	4050	41597	9	8.9	23.1429	53	203	39	38	175	42		41584	38
231	23789	6	10.1429	31		9.91193	-0.230931	25	36.5714	70	170	28	165	55	24.22	20.2	3600	0	0										27	1	0	31		1	0	3110	41487	10	9.6	21.5714	52	196	36		167	31		41462	36
233	720931	2	11.4286	52	1.1	11.8369	0.408317	30	38.5714	65	170	33	180	90	22.49	27.78	3800	1	0										29	1	0	52	1.1	1	1	3050	41554	11	11.7	22.4286	56	207	40		341	724	2	41456	26
238	111164	1	12.1429	61		12.5387	0.395855	20	40.8571	55	165	24	180	70	20.2	21.6		1	0										21	3	0	61		1	0	3560	41529	12	12.6	23.7143	59	209	40		182	48		41483	33
240	254961	15	11.7143	42		10.9814	-0.732923	25	40.1429	65	165	26	178	80	23.88	25.25	3900	0	0										24	1	0	42		1	1	4400	41448	11	10.7	16	32	118	17		95		41	41367	28
241	24605	6	12.5714	53		11.9177	-0.653706	26	38.4286	71	157	27	170	60	28.8	20.76	3200	1	0										25	2	0	53		1	1	3350	41575	12	11.8	22.5714	53	197	38		174	38		41516	31
245	109935	1	11	33		10.119	-0.880976	24	39.5714	60	158	26	175	60	24.03	19.59	3000	1	0										23	1	0	33		1	1	4280	41510	10	9.8	24.4286	58	205	38		187	49		41443	30
251	278461	7	10.2857	35		10.3199	0.0342204	30	38.2857	58	164	32	166	70	21.56	25.4		1	0										30	1	0	35		1	1	3400	41526	10	10	23.4286	66	247	46		208	86		41496	35
253	4721705	3	11.5714	48	3.9	11.5055	-0.0659198	35	39.1429	57	175	37	171	76	18.61	25.99	3000	1	0										31	3	0	48	3.9	1	1	3220	41588	11	11.3	22.2857	55	195	38		171			41514	29
254	4716854	3	12.1429	66	1.8	12.9063	0.763419	36	39	62	158	40	174	100	24.84	33.03		1	0										37	1	0	66	1.8	1	1	3600	41585	12	13.1	21.8571	54	198	38		173			41525	31
255	4716540	3	11.8571	45	0.8	11.2478	-0.609335	33	40.1429	69	160	37	165	52	26.95	19.1	3250	2	0										29	2	0	45	0.8	1	0	3030	41544	11	11	22.4286	47	186	35		160			41476	30
260	4647627	3	13	56	1.2	12.1558	-0.844249	30	38.7143	68	158	31	165	70	27.24	25.71	3780	1	0										27	2	0	56	1.2	1	1	3440	41493	13	12.1	21.5714	50	182	31		165			41444	33
261	4693938	3	12.5714	71	1.7	13.2602	0.688734	31	39	47	158	33	170	70	18.83	24.22		1	0										28	4	0	71	1.7	1	1	3560	41486	12	13.6	21.5714	51	188	37		182			41420	30
262	4706006	3	12.7143	72	1.5	13.3294	0.615141	31	40.1429	50	160	31	176	78	19.53	25.18		1	0										28	2	0	72	1.5	1	0	3440	41473	12	13.7	22.4286	54	198	39		175			41413	31
269	24532	6	7.57143	13		7.61344	0.0420154	23	39.7143	54	168	29	172	69	19.13	23.32	3500	1	0										25	1	0	13		1	1	3830	41563	7		21.5714	56	206	40		180	43		41495	30
270	23746	6	13.1429	60		12.4634	-0.679444	31	38.4286	97	160	38	165	60	37.89	22.04	3000	0	0										26	2	0	60		1	1	3550	41495	12	12.5	25	60	214	45		195	50		41463	35
271	722703	2	12.7143	66	1.6	12.9063	0.191991	36	36.7143	60	160	37	172	68	23.44	22.99	3000	0	0										27	1	0	66	1.6	1	1	2790	41630	12	13.1	23.7143	57	208	44		188	42		41570	31
275	23920	6	8.57143	22		8.88423	0.312797	24	37.7143	64	160	29	178	75	25	23.67	4100	1	0										25	1	0	22		1	1	3610	41517	8	8.7	21.2857	52	195	35		158	38		41444	29
276	258829	15	13	76	1.8	13.6018	0.601791	27	40.4286	77	165	36	177	80	28.28	25.54	3600	1	0										26	1	1	76	1.8	1	0	3650	41553	13	14.1	16	31	121	20		109	480		41534	37
278	278040	7	6.14286	3		5.41888	-0.72398	25	40	45	162	26	178	100	17.15	31.56		1	0										26	1	0	3		1	1	3600	41573	6		23.4286	53	201	41		172	39		41532	34
279	108550	1	12.2857	56	1.3	12.1558	-0.129963	25	39.8571	53	162	27	175	65	20.2	21.22		1	0										25	1	0	56	1.3	1	0	3590	41469	12	12.1	25.1429	59	226	43		206	42		41403	30
283	113439	1	12	65	1.3	12.8339	0.833909	28	40.2857	51.5	165	33	173	80	18.92	26.73		1	0										28	2	0	65	1.3	1	1	3300	41592	12	13	23	58	200	40		187	41		41525	30
286	280197	7	12.5714	60	1.2	12.4634	-0.108014	27	36.7143	64	160	28	174	70	25	23.12		1	0										25	1	0	60	1.2	1	0	2500	41632	12	12.5	23.2857	55	200	42		179	43		41559	29
288	272221	7	11.1429	41		10.8904	-0.252413	20	41.1429	55	158	26	178	62	22.03	19.57		0	0										20	2	0	41		1	0	2950	41437	11	10.6	23.8571	55	201	42		177	45		41415	36
289	24556	6	6.85714	6		6.25927	-0.597878	23	38.7143	53	158	27	173		21.23			1	0										25	2	0	6		1	1	3910	41569	6		21.2857	49	186	35		173	44		41504	30
291	112052	1	13.5714	62	1.4	12.6134	-0.95803	27	40.7143	75	166	28	160	67	27.22	26.17		1	0										25	2	0	62	1.4	1	1	4300	41552	13	12.7	23.1429	52	187	38		184	42		41484	30
293	24553	6	8.42857	24		9.12853	0.699959	25	38.2857	82	160	25	173	55	32.03	18.38		1	0										23	3	0	24		1	1	2910	41573	8	8.9	22.1429	54	206	39		178	35		41546	36
294	720662	2	12.2857	52	0.7	11.8369	-0.448825	30	40.5714	61	176	32	180	80	19.69	24.69	4950	1	0										29	1	0	52	0.7	1	0	3400	41552	12	11.7	22.2857	50	193	36	34	169	53		41478	29
297	112776	1	8	13		7.61344	-0.386556	26	41.2857	57	162	35	165	50	21.72	18.37	3500	1	0										26	1	0	13		1	0	2950	41567	8	7.8	23.5714	56	203	40		179	41		41501	30
302	106369	1	10.1429	29		9.69804	-0.444823	27	39.4286	70	168	27	173	78	24.8	26.06	3250	1	0										27	1	1	29		1	0	3920	41474	10	9.4	23	56	212	40		182	63		41456	37
303	94701	12	13	70	2	13.1904	0.190407	24	39.5714	70	165	26	174		25.71			1	0										25	1	0	70	2	1	0	3670	41457	12	13.5	22.8571	56	208	40		180			41407	32
304	186121	10	12.8571	72	1.5	13.3294	0.472285	24	39.4286	68	160	24	173	80	26.56	26.73		1	0										24	1	0	72	1.5	1	0	2800	41471	12	13.7	23	57	213	41	37	181	45		41438	35
305	719846	2	13.2857	64	1.7	12.761	-0.524732	27	40.7143	70	170	31	180	90	24.22	27.78	3700	1	0										25	2	0	64	1.7	1	0	4000	41475	13	12.9	22.2857	54	195	39		175	59		41450	36
308	109340	1	9.57143	29		9.69804	0.126607	29	39	47	160	30	175	70	18.36	22.86		1	0										27	1	0	29		1	1	3230	41486	10	9.4	23.7143	57	204	39		184	45		41442	33
313	95002	12	10.8571	37		10.5152	-0.34196	34	40.1429	64	162	34	186	70	24.39	20.23		1	0										25	4	1	37		1	0	3040	41459	10	10.2	23.4286	53	197	37		172			41437	36
315	18648	6	13.8571	81	1.7	13.9324	0.0752125	30	38.7143	100	165	30	172	75	36.73	25.35		1	0										24	2	1	81	1.7	1	1	3950	41563	13	14.6	22.8571	56	207	38		188	44		41492	29
316	23420	6	8.57143	18		8.35971	-0.211714	25	39.2857	72.5	156	33	170	80	29.79	27.68	3050	1	0										25	1	0	18		1	0	3250	41453	8	8.3	31	75.2	271	59		271		38	41429	36
318	4713131	3	12.2857	50	1.1	11.6729	-0.612858	25	39.1429	59	155	25	170	90	24.56	31.14	3250	1	0										24	3	0	50	1.1	1	1	3280	41608	12	11.5	21.5714	48	180	32		161			41542	30
319	4723815	3	12	56	1.5	12.1558	0.155751	31	37.8571	68	165	32	175	73	24.98	23.84	3400	0	0										30	2	0	56	1.5	1	0	3090	41610	12	12.1	22	52	200	37		169			41557	32
321	4715735	3	12.5714	60	1.9	12.4634	-0.108014	31	41.7143	70	170	34	178	91	24.22	28.72	3200	1	0										29	1	0	60	1.9	1	0	4060	41530	12	12.5	22.5714	55	198	39		174			41477	32
322	4698076	3	12.8571	64	1.2	12.761	-0.0961603	35	41	60	165	41	175	85	22.04	27.76	3000	1	0										24	5	0	64	1.2	1	1	3810	41535	12	12.9	22.8571	58	205	39		177			41470	30
324	4706991	3	12.7143	60	1.8	12.4634	-0.250872	29	39.1429	60	162	37	178	80	22.86	25.25	3750	1	0										29	1	0	60	1.8	1	1	3540	41485	12	12.5	21.7143	57	195	38		182			41423	31
326	4696476	3	13.1429	68	2.3	13.0494	-0.0934711	29	38.4286	62.5	167	36	175	66.5	22.41	21.71	5000	1	0										25	2	1	68	2.3	1	1	3630	41482	13	13.3	22.1429	51	197	38		176			41423	31
328	4703054	3	12.1429	60	1.1	12.4634	0.320556	30	38.5714	59	160	29	165	60	23.05	22.04	4650	1	0										26	1	0	60	1.1	1	0	3600	41465	12	12.5	22.1429	55	199	35		183			41408	31
329	719934	2	13.1429	71	1.4	13.2602	0.117304	28	40.8571	75	160	30	171	60	29.3	20.52	3200	0	0										27	1	0	71	1.4	1	1	4070	41513	13	13.6	23.7143	58	213	40	38	183	46		41448	30
330	113490	1	12.8571	60		12.4634	-0.393728	25	36.1429	63	164	36	175	85	23.42	27.76		1	0										25	1	0	60		1	0	2620	41620	12	12.5	23.2857	56	202	41		185	46		41560	31
331	111254	1	12	52	0.8	11.8369	-0.163111	34	39.1429	60	160	32	178	75	23.44	23.67		1	0										34	4	1	52	0.8	1	1	4850	41541	11	11.7									41466	29
332	110067	1	10.4286	32		10.0163	-0.412287	22	41.5714	70	168	27	170	80	24.8	27.68	4500	1	0										23	1	0	32		1	0	3970	41496	10	9.7	23.1429	56	205	37		175	43		41476	37
333	95462	12	13.7143	70	1.5	13.1904	-0.523879	22	40.4286	48	160	25	181	71	18.75	21.67		1	0										23	1	0	70	1.5	1	0	3970	41458	14	13.5	27.2857	67	237	49		215			41409	33
335	94731	12	13.8571	72	1.3	13.3294	-0.527715	31	40.2857	50	155	32	180	90	20.81	27.78		1	0										24	3	1	72	1.3	1	0	3310	41455	14	13.7	23.8571	59	217	40		192			41385	30
336	189333	11	12.2857	59		12.3875	0.101771	35	39.1429	53	163	40	188	85	19.95	24.05		1	0										30	2	0	59		1	1	3800	41539	12	12.4	23.2857	59	218	42		189			41471	30
340	718973	2	13.5714	68	1	13.0494	-0.522041	24	40.1429	78	161	32	168	75	30.09	26.57	3400	1	0										26	1	0	68	1	1	0	3500	41466	13	13.3	23	54	201	37		172	48		41448	37
342	113405	1	11.7143	51		11.7553	0.0409884	30	39.4286	55	165	30	175	80	20.2	26.12		1	0										30	1	0	51		1	0	3780	41313	11		23.2857	62	216	39		187	66		41522	29
345	721799	2	12.5714	56	1.3	12.1558	-0.415677	35	38.2857	61	160	42	182	94	23.83	28.38	3600	1	0										24	2	0	56	1.3	1	1	3230	41609	12	12.1	22.2857	51	187	36		166	38		41528	28
350	22486	6	12.2857	50		11.6729	-0.612858	26	39.2857	60	165	27	182	65	22.04	19.62		1	0										26	4	0	50		1	0	3040	41545	12	11.5	22.7143	56	204	37		176	40		41483	31
354	24084	6	11.8571	55		12.0771	0.219991	25	39.4286	80	158	28	170	80	32.05	27.68	3500	1	0										25	3	0	55		1	1	3480	41516	11	12	22.8571	57	217	41		198	59		41500	37
363	273653	7	11.2857	51		11.7553	0.46956	27	40.4286	70	165	29	165	70	25.71	25.71	3100	1	0										27	1	0	51		1	1	4100	41474	11		22.8571	57	211	40		176	44		41455	37
364	778170	4	12.2857	55		12.0771	-0.208581	28	40.2857	55	163	28	175	90	20.7	29.39		1	0										27	1	0	55		1	0	2935	41520	12	12	23.4286	53	204	40		185	50		41458	31
367	277399	7	8.28571	16		8.07549	-0.210223	24	37.7143	53	165	27	174	96	19.47	31.71		1	0										25	1	0	16		1	1	3250	41553	8	8.1	23.1429	57	218	41		190	55		41487	30
369	722027	2	12.5714	59	2.2	12.3875	-0.183943	34	37.7143	52	158	38	172	67	20.83	22.65	3600	1	0										30	1	0	59	2.2	1	1	3710	41598	12	12.4	22.7143	51	191	40	33	173	43		41533	30
370	113397	1	7.14286	8		6.70314	-0.439715	28	39.2857	51	168	32	175	100	18.07	32.65	2800	1	0										27	1	0	8		1	1	3300	41594	7		23.5714	58	213	41		180	45		41527	30
371	111424	1	8.14286	17		8.21969	0.0768354	34	39.4286	55	160	36	170	70	21.48	24.22		1	0										32	1	0	17		1	1	4010	41544	8	8.2	23	57	215	36		185	47		41480	30
376	23965	6	8.57143	19		8.4959	-0.0755327	26	39.7143	90	165	29	170	60	33.06	20.76		1	0										26	2	0	19		1	1	3600	41552	8		21.2857	53	199	34		172	45		41526	36
377	113340	1	8.42857	13		7.61344	-0.815128	21	41.1429	50	169	24	178	80	17.51	25.25		1	0										21	1	0	13		1	0	3800	41581	8	7.8	23.2857	56	204	38		184	41		41522	31
383	107742	1	10.1429	35		10.3199	0.177076	30	40.4286	50	165	35	170	65	18.37	22.49	2900	1	0										30	1	0	35		1	0	3910	41447	10	10	23.1429	55	205	40		196		115	41391	32
384	259097	15	11	47	0.8	11.4205	0.420527	33	38.5714	50	162	35	174	70	19.05	23.12	3200	1	0										32	2	1	47	0.8	1	1	3700	41584	11	11.2	27.1429	67	253	53		233	60		41539	33
385	410176	8	12.7143	63	1.8	12.6875	-0.0268033	33	40.2857	55	165	30	176	78	20.2	25.18		1	0										34	3	0	63	1.8	1	1	4000	41479	12	12.8	24.4286	60	217	45		204		105	41452	36
388	276718	7	10.7143	36		10.4182	-0.29605	22	38.5714	65	161	23	178	89.5	25.08	28.25		0	0										23	2	0	36		1	1	3450	41570	10	10.1	23.5714	57	210	42		192	48		41517	32
389	24485	6	8.14286	12		7.44775	-0.695104	36	39.8571	60	160	36	176	95	23.44	30.67	3200	1	0										24	3	1	12		1	1	4260	41556	8	7.7	23	64	233			203	49
391	23588	6	13.5714	77		13.6688	0.0973259	22	39.4286	55	160	25	180	58	21.48	17.9	3100	1	0										23	1	0	77		1	0	3470	41467	13	14.2	23.7143	6.1	223	44		197	3.4		41415	32
392	4602292	3	12.8571	59	1.6	12.3875	-0.469657	43	38.8571	58	165	46	168	82	21.3	29.05		1	0										28	4	0	59	1.6	1	1	2530	41610	12	12.4	22.4286	51	192	34		168			41557	32
394	4724766	3	12.2857	54	0.9	11.9978	-0.287918	30	39.2857	65	165	41	180	100	23.88	30.86	2600	1	0										28	1	0	54	0.9	1	1	3240	41604	12		22.8571	54	200	37		170			41555	33
395	4573826	3	13	64	1.5	12.761	-0.239018	35	38.8571	80	169	37	178	72.5	28.01	22.88	2750	1	0										25	4	0	64	1.5	1	1	3860	41603	13		22.4286	51	192	39		170			41540	31
397	4722167	3	12	62	1.5	12.6134	0.613398	30	40.1429	61	158	31	171	73	24.44	24.96		1	0										28	1	0	62	1.5	1	0	3970	41585	12	12.7	22	55	201	40		188			41529	32
399	4721739	3	12.7143	66	1.7	12.9063	0.191991	43	40.1429	56	163	52	175	99	21.08	32.33		1	0										40	4	0	66	1.7	1	1	3590	41581	12	13.1	22.5714	54	206	41		182			41540	34
400	4717070	3	12.5714	60	1.3	12.4634	-0.108014	34	39.8571	75	170	39	186	83	25.95	23.99	3950	1	0										34	1	0	60	1.3	1	1	3620	41552	12	12.5	21.7143	51	189	36		162			41483	30
401	4703476	3	12	56	1.4	12.1558	0.155751	32	38.2857	58	168	32	167	64	20.55	22.95	2500	1	0										27	1	0	56	1.4	1	1	2500	41561	12	12.1	22.4286	53	193	39		180			41506	32
402	4716487	3	12.4286	57	1.3	12.2337	-0.194902	30	39.2857	49	158	34	160	60	19.63	23.44		0	0										29	1	0	57	1.3	1	1	2890	41551	12	12.2	24.4286	57	215	40		178			41494	31
403	4637167	3	12.7143	66	1.7	12.9063	0.191991	38	38.7143	53	160	41	173	75	20.7	25.06	2500	1	0										26	2	0	66	1.7	1	1	3130	41556	12	13.1	22.4286	54	201	38		173			41497	31
404	4715329	3	12.4286	69	1.4	13.1202	0.691581	31	39.8571	76	168	33	170	65	26.93	22.49	3900	1	0										26	1	0	69	1.4	1	1	4410	41541	12	13.4	22.1429	57	207	44		185			41484	31
405	4704595	3	12.5714	59	1.1	12.3875	-0.183943	28	40.4286		155							1	0										27	2	0	59	1.1	1	1	3310	41461	12	12.4	22.1429	55	207	35		170			41408	32
406	4708201	3	12.5714	63	1.9	12.6875	0.116055	31	38.1429	55	156	31	170	75	22.6	25.95	3200	1	0										28	1	0	63	1.9	1	1	2330	41521	12	12.8	22.7143	52	195	37		174			41464	31
407	4710506	3	12.8571	58	1.3	12.3109	-0.546233	28	41.2857	48	150	32	165	50	21.33	18.37	2500	1	0										27	1	0	58	1.3	1	1	3910	41494	12	12.3	21.5714	51	189	35		160			41433	31
408	4705128	3	12.5714	72	1.8	13.3294	0.757999	32	39.7143	53	160	34	174	75	20.7	24.77		1	0										28	1	0	72	1.8	1	0	2820	41501	12	13.7	20	45	162	33		148			41431	30
409	4709236	3	12.8571	58	1.1	12.3109	-0.546233	29	39.8571	62	158	30	175	83	24.84	27.1	2700	0	0										29	1	0	58	1.1	1	1	3250	41495	12	12.3	22.2857	53	193	34		181			41443	32
411	4660888	3	13.4286	72	1.9	13.3294	-0.0991449	28	41.2857	57	160	29	176	68	22.27	21.95		1	0										25	2	0	72	1.9	1	0	3960	41481	13	13.7	22.4286	56	205	39		190			41428	32
412	4708076	3	13.1429	65	2.1	12.8339	-0.308949	28	40.1429	76	160	31	182	130	29.69	39.25		1	0										25	1	0	65	2.1	1	0	3490	41489	13	13	22.1429	49	187	38		174			41427	31
413	4707012	3	12.1429	50	0.8	11.6729	-0.470002	31	36.8571	52.5	158	32	181	77.5	21.03	23.66	3300	1	0										28	3	0	50	0.8	1	0	2960	41501	12	11.5	21.8571	53	198	37		174			41443	31
414	4705428	3	12.2857	56	1.4	12.1558	-0.129963	31	39.7143	67	163	40	170	80	25.22	27.68		1	0										30	1	0	56	1.4	1	1	3070	41462	13	12.1	22.2857	55	194	35		167			41413	33
416	4643628	3	13	72	1.6	13.3294	0.329427	35	38.7143	62.5	163	35	178	80	23.52	25.25		1	0										29	1	0	72	1.6	1	0	3200	41472	13	13.7	22	54	204	36		176			41413	31
417	4693317	3	12.4286	60	1.4	12.4634	0.034842	29	39.4286	62.5	161	31	175	85	24.11	27.76	3100	1	0										29	1	0	60	1.4	1	1	3170	41461	12	12.5	22.4286	53	192	37		176			41391	30
418	4701834	3	13.4286	69	2.5	13.1202	-0.308419	28	40.4286	55	160	31	174	72	21.48	23.78		1	0										28	1	0	69	2.5	1	0	3540	41446	13	13.4	22.5714	53	191	39		176			41391	32
424	113730	1	8	15		7.92671	-0.073293	31	39.2857	81	163	36	174	65	30.49	21.47		1	0										25	2	1	15		1	1	3470	41604	7		24.8571	60	220	43		200	48		41541	31
426	112974	1	9.71429	28		9.58832	-0.125964	29	38.8571	54	150	30	162	52	24	19.81		1	0										27	1	0	28		1	1	3400	41586	9	9.3	23.7143	60	215	37		197	43		41526	31
433	718859	2	12.4286	73	1.9	13.3982	0.969641	28	38.2857	55	168	33	178	80	19.49	25.25	3200	1	0										28	1	0	73	1.9	1	1	3990	41477	12	13.8	22.8571	59	216	43		189	52		41407	30
435	113411	1	8.57143	23		9.00771	0.436278	30	40.1429	45	158	31	175	92	18.03	30.04		1	0										25	4	0	23		1	0	3510	41588	8	8.8	22.5714	58	208	39		182	50		41518	30
436	1121158	1	13.4286	74	1.2	13.4665	0.0379571	23	40.5714	45	160	30	175	90	17.58	29.39		1	0										22	1	0	74	1.2	1	0	3210	41555	13	13.9	23.1429	54	196	38		168	40		41553	39
438	109435	1	8.14286	16		8.07549	-0.0673671	33	39.5714	53	165	35	175	80	19.47	26.12		1	0										24	3	1	16		1	0	3810	41492	8	8.1	23	57	200	39		195	56		41432	31
441	23766	6	6.85714	8		6.70314	-0.154001	30	39	60	160	36	177	70	23.44	22.34	3100	0	0										24	4	1	8		1	0	3050	41489	6		28.2857	71	264	52		225	50		41469	37
442	721335	2	12.7143	53	0.6	11.9177	-0.796564	26	42	63	170	39	178	80	21.8	25.25	3000	1	0										25	2	0	53	0.6	1	0	3400	41535	12	11.8	23.5714	52	195	37		171	37		41473	31
445	109785	1	9.85714	26		9.36285	-0.49429	28	41	55	164	32	173	90	20.45	30.07		1	0										27	1	0	26		1	0	3810	41493	9	9.1	23.5714	59	209	42		192	48		41472	37
449	108141	1	9.71429	27		9.47663	-0.237655	28	41.1429	45	160	31	180	81	17.58	25		1	0										22	1	0	27		1	3	3430	41453	9	9.2	23.2857	52	193	36		176	50		41433	37
459	109592	1	11.8571	52	0.8	11.8369	-0.0202532	27	40.7143	70	162	28	178	90	26.67	28.41		1	0										26	1	0	52	0.8	1	1	3650	41493	11	11.7	23	60	210	42		198	50		41444	33
460	109626	1	12	46	1	11.3346	-0.665364	34	35.1429	55	165	36	172	100	20.2	33.8		1	0										26	3	0	46	1	1	0	2430	41530	11	11.1	23	58	206	38		172	41		41471	31
466	719737	2	13.2857	60	1.9	12.4634	-0.8223	30	36.4286	64	160	31	173	68	25	22.72		1	0										30	1	0	60	1.9	1	0	2950	41509	13	12.5	22.5714	50	199	37		184	47		41443	30
467	721793	2	12.8571	77	0.1	13.6688	0.811612	25	36.5714	48	161	26	173	63	18.52	21.05	2800	1	0										26	1	0	77	0.1	1	1	2480	41494	13	14.2	20.7143	56	201	37		175	42		41415	28
471	108253	1	9.28571	23		9.00771	-0.278008	21	38.5714	80	162	23	178	100	30.48	31.56	3600	1	0										21	1	0	23		1	1	3320	41470	9	8.8	23	55	208	39		177	46		41400	30
474	113031	1	11.7143	56		12.1558	0.441465	24	40.2857	59	165	24	178	80	21.67	25.25	3600	1	0										24	1	0	56		1	0	4370	41579	11	12.1	23.2857	58	216	40		193	47		41511	30
476	108907	1	9.28571	22		8.88423	-0.401489	30	40.8571	50	160	31	168	70	19.53	24.8		1	0										27	1	0	22		1	1	3800	41555	9	8.7	23.2857	59	211	40		187	46		41498	31
477	110866	1	9	22		8.88423	-0.115775	31	40.2857	45	155	33	161	70	18.73	27.01	3000	1	0										31	1	0	22		1	0	2870	41524	8	8.7	23.5714	60	197	39		183	43		41497	36
478	111395	1	12.5714	65	1	12.8339	0.262481	26	41.2857	62	163	29	181	78	23.34	23.81		1	0										26	1	0	65	1	1	1	4480	41532	12	13	23.1429	56	195	39		179	41		41511	37
480	108131	1	12	51		11.7553	-0.244726	30	39.4286	75	168	30	172	100	26.57	33.8		1	0										25	2	0	51		1	1	3460	41466	12	11.6	23.4286	56	213	40		198	46		41403	31
481	107618	1	6.57143	7		6.48916	-0.0822681	26	39.2857	62	168	28	178	90	21.97	28.41		1	0										26	1	0	7		1	1	4100	41451	6		23.1429	59	218	42		197	45		41435	37
482	24746	6	11.7143	42		10.9814	-0.732923	22	41.5714	60	164	29	176	80	22.31	25.83		1	0										21	1	0	42		1	0	3350	41572	11	10.7	21.7143	47	179	36		164	32		41504	30
486	112794	1	8.28571	18		8.35971	0.0739995	22	39.7143	59	162	27	170	70	22.48	24.22		1	0										23	1	0	18		1	1	4090	41576	8	8.3	23.1429	58	201	39		190	45		41506	30
488	110124	1	8.42857	17		8.21969	-0.208879	25	37.7143	50	160	27	184	80	19.53	23.63		1	0										25	1	0	17		1	0	3470	41522	8		23.5714	56	201	41		189	45		41451	29
492	24399	6	6.42857	6		6.25927	-0.169306	22	40.7143	85	168	26	175	90	30.12	29.39	3600	1	0										24	2	0	6		1	1	3670	41541	6		22	54	201	39		175	43		41466	29
494	113325	1	12.5714	63		12.6875	0.116055	27	41.5714	64	168	30	178	100	22.68	31.56	3500	1	0										25	3	0	63		1	0	3420	41579	12	12.8	23.7143	57	215	40		183	42		41562	37
496	111582	1	9.28571	29		9.69804	0.412321	24	39.5714	62	158	27	178	70	24.84	22.09		1	0										23	1	0	29		1	0	2820	41546	9	9.4									41483	31
498	109979	1	9.71429	21		8.7579	-0.956382	26	40.5714	50	165	27	190	90	18.37	24.93		1	0										24	2	0	21		1	0	4020	41524	8	8.6	24.1429	58	214	42		180	53		41450	29
500	108424	1	9.57143	23		9.00771	-0.563722	28	40.1429	75	163	28	177	60	28.23	19.15		1	0										27	1	0	23		1	0	3040	41472	9	8.8	23	56	209	40		196	53		41402	30
506	24573	6	12.5714	59	1	12.3875	-0.183943	29	40.7143	68	170	29	173	80	23.53	26.73	3300	1	0										28	2	1	59	1	1	0	3860	41278	12		22.2857	49	192	36		170			41541	37
508	720470	2	12.5714	62	1.2	12.6134	0.04197	32	41	80	164	33	183	75	29.74	22.4	3500	0	0										27	1	0	62	1.2	1	1	3640	41538	12	12.7	22.8571	59	214	40		171	44		41470	30
510	110971	1	13.2857	67	1.5	12.9781	-0.307615	28	40.7143	84	163	28	179	68	31.62	21.22	3400	1	0										27	1	0	67	1.5	1	1	3750	41533	13	13.2	23.5714	59	206	45		179	53		41506	36
512	109797	1	8.57143	13		7.61344	-0.957984	20	41.4286	59	163	24	178	62	22.21	19.57		1	0										20	1	0	13		1	1	4340	41493	8	7.8	24	60	222	40		187	45		41431	31
523	186257	10	8.14286	17		8.21969	0.0768354	28	39.2857	50	162	31	182	78	19.05	23.55		1	0										28	3	0	17		1	0	3450	41476	8	8.2	22	54	208	37	35	172	39		41443	35
527	407925	8	12.1429	59	1.3	12.3875	0.244627	32	37.8571	56	165	31	176	90	20.57	29.05	3000	1	0										25	4	0	59	1.3	1	0	3700	41463	12	12.4	24.1429	62	226	47		209		151	41408	32
529	166976	5	12.2857	57		12.2337	-0.0520439	31	39.7143	58	160	34	173	65	22.66	21.72		1	0										24	2	1	57		1	0	3270	41475	12	12.2	22.7143	52	200	37		178	41		41406	30
530	786543	4	13.1429	77		13.6688	0.525896	26	39.4286	59	170	25	180	85	20.42	26.23		1	0										25	1	0	77		1	0	3920	41573	13	14.2	23.1429	55	225	43		195	46		41514	31
532	4716516	3	12.1429	58	2	12.3109	0.168051	36	38.7143	55	159	38	169	65	21.76	22.76	3150	1	0										31	4	0	58	2	1	1	3300	41608	12	12.3	26.7143	65	247	49		215		123	41540	30
534	4723741	3	12.4286	58	1.2	12.3109	-0.117663	27	40.2857	55	165	28	185	76	20.2	22.21	2900	1	0										26	1	0	58	1.2	1	0	3910	41592	12	12.3	22.4286	49	191	35		173			41518	29
537	4717886	3	12.4286	58	1.6	12.3109	-0.117663	29	40.4286	50	162	40	176	85	19.05	27.44	3350	1	0										28	1	0	58	1.6	1	1	3570	41581	12	12.3	22.4286	55	196	39		178			41527	32
538	4721750	3	11.8571	60	1.8	12.4634	0.606272	29	41.1429	60.5	162	30	178	63	23.05	19.88	2400	1	0										26	2	0	60	1.8	1	1	4050	41575	11	12.5	22.2857	54	199	39		173			41514	31
539	4721582	3	11.8571	60	1	12.4634	0.606272	30	39.2857	49	154	31	174	65	20.66	21.47	3000	1	0										28	3	0	60	1	1	1	3210	41586	11	12.5	21.8571	52	169	39		167			41529	31
540	4721541	3	13.4286	74	2.1	13.4665	0.0379571	26	38	56	160	28	178	80	21.87	25.25		1	0										24	1	0	74	2.1	1	0	2380	41594	13	13.9	22.4286	54	206	37		163			41533	31
543	4680171	3	12.8571	66		12.9063	0.0491349	35	38.7143	59	172	36	176	75	19.94	24.21		1	0										29	1	0	66		1	0	3430	41553	12	13.1	22.1429	55	205	37		176			41469	28
546	4715739	3	12.1429	66	1.8	12.9063	0.763419	28	38.4286	60	158	31	180	95	24.03	29.32	2250	1	0										27	1	0	66	1.8	1	1	2770	41550	12	13.1	22.1429	54	197	40		178			41491	31
547	4713825	3	12.4286	61	1.4	12.5387	0.110141	31	40	75	172	31	174	75	25.35	24.77	3150	1	0										25	1	0	61	1.4	1	0	3200	41537	12	12.6	22	52	190	37		152			41470	30
549	4558396	3	12.4286	58	1.6	12.3109	-0.117663	32	32.5714	80	173	37	180	70	26.73	21.6		1	0										27	1	0	58	1.6	1	0	2130	41557	12	12.3	21.8571	51	195	37		179			41497	31
550	4708675	3	12.5714	51	0.9	11.7553	-0.816154	31	41.7143	69	165	30	178	105	25.34	33.14		0	0										29	1	0	51	0.9	1	0	4040	41493	11	11.6	22	53	190	38		171			41423	30
552	4707240	3	12.4286	59	1.2	12.3875	-0.0410874	24	40.5714	89	162	27	174	120	33.91	39.64		1	0										23	4	0	59	1.2	1	1	3500	41481	12	12.4	21.8571	52	189	35		159			41422	31
553	4707327	3	13	68	1.6	13.0494	0.0493869	31	39.1429	52	165	34	170	72	19.1	24.91	2250	1	0										26	1	0	68	1.6	1	0	2860	41487	13	13.3	21.5714	53	194	37		166			41421	30
554	4705876	3	12.7143	60	1.2	12.4634	-0.250872	32	40	58	164	32	173	78	21.56	26.06	3100	1	0										30	1	0	60	1.2	1	0	3260	41481	12	12.5	22.4286	58	204	38		181			41415	30
555	4706931	3	12.7143	57	1.7	12.2337	-0.480616	32	41.1429	50	158	30	170	63	20.03	21.8	2500	1	0										26	1	0	57	1.7	1	1	3420	41474	12	12.2	20.7143	47	172	32		150			41420	32
556	4706535	3	13.4286	80	1.3	13.8671	0.438504	23	40.4286	86	165	24	178	87.5	31.59	27.62	3400	1	0										22	1	0	80	1.3	1	1	3980	41473	13	14.5	21.4286	54	197	38		171			41415	31
558	4704368	3	12	59	1.3	12.3875	0.387485	34	39.2857	45	158	45	176	85	18.03	27.44	3200	1	0										33	1	0	59	1.3	1	0	3380	41476	12	12.4	22	54	199	37		183			41413	31
559	4705263	3	12.8571	69	1.3	13.1202	0.263011	39	38.2857	60	160	48	172	75	23.44	25.35		1	0										39	3	0	69	1.3	1	1	3050	41481	12	13.4	22.5714	57	202	39		181			41422	31
560	4704521	3	13	70	2	13.1904	0.190407	40	38.1429	55	165	48	178	62.5	20.2	19.73	2700	1	0										33	2	0	70	2	1	1	2660	41477	13	13.5	21.4286	52	186	36		165			41417	31
561	4669335	3	13	70	2.4	13.1904	0.190407	33	39.1429	53	168	42	171	72	18.78	24.62		1	0										32	1	0	70	2.4	1	1	3470	41469	13	13.5	22.5714	57	207	37		173			41413	32
562	4689643	3	12.4286	56	1.2	12.1558	-0.272821	33	39.2857	65	159	35	170	70	25.71	24.22	2950	1	0										27	2	0	56	1.2	1	1	3960	41461	12	12.1	20.5714	50	174	32		157			41407	32
568	108914	1	9.85714	24		9.12853	-0.728611	34	41.1429	40	152	36	169	75	17.31	26.26		1	0										22	4	1	24		1	0	3500	41471	9	8.9	24.2857	60	218	40		204	52		41403	30
569	245190	13	13.7143	72	1.7	13.3294	-0.384859	28	40.7143	66	160	31	175	82	25.78	26.78		0	0										28	1	0	72	1.7	1	1	3510	41446	13	13.7	22.8571	57	198	39		177	51		41424	36
570	221508	11	8.71429	21		8.7579	0.0436181	28	39.7143	65	172	29	186	90	21.97	26.01	3450	0	0										27	1	0	21		1	0	4100	41600	8	8.6	23.8571	60	222	43		205			41539	31
573	23042	6	13.4286	64		12.761	-0.66759	22	41.1429		152	28	170	70		24.22		0	0										23	1	0	64		1	1	3400	41449	13	12.9	24.1429	51	192	39		176	40		41412	34
575	110645	1	8.28571	15		7.92671	-0.359007	27	41	66	166	33	180	80	23.95	24.69	4150	0	0										25	1	0	15		1	1	4070	41512	8	8	23.2857	56	199	37		188	42		41443	30
578	108851	1	11.4286	43		11.0712	-0.357367	30	39.4286	50	160	31	170	80	19.53	27.68	3200	0	0										29	3	0	43		1	1	3660	41479	11	10.8	24.5714	60	220	40		193	48		41459	37
579	108911	1	13.1429	63		12.6875	-0.455375	30	39.1429	74	160	34	180	85	28.91	26.23		0	0										21	4	1	63		1	1	3440	41482	13	12.8	23.1429	54	195	39		178	42		41462	37
595	95488	12	12.7143	56		12.1558	-0.558535	28	38	44	160	30	175	62	17.19	20.24	2650	0	0										28	1	0	56		1	1	2700	41482	12	12.1	21.7143	57	204	36		165			41429	32
599	273773	7	7.57143	8		6.70314	-0.868287	25	41.1429	89	165	27	175	92.5	32.69	30.2		0	0										25	2	0	8		1	1	3800	41478	7		23	57	200	39		177	44		41420	31
601	112017	1	11.2857	45		11.2478	-0.0379069	25	39.4286	48	167	30	178	80	17.21	25.25	3000	0	0										25	1	0	45		1	1	3000	41559	11	11	23.1429	58	205	40		178	48		41545	38
602	111950	1	12.2857	61		12.5387	0.252999	29	37.7143	60	155	26	175	80	24.97	26.12		0	0										28	1	0	61		1	1	3740	41569	12	12.6	23	58	216	42		189	45		41506	31
606	109026	1	8.42857	13		7.61344	-0.815128	26	41	50	164	32	186	70	18.59	20.23	3000	0	0										26	1	0	13		1	0	4820	41473	8	7.8	23	56	116	39		186	50		41403	30
609	108699	1	6.14286	7		6.48916	0.346304	28	39	57	156	29	178	72	23.42	22.72		0	0										26	1	0	7		1	1	3740	41479	6		21.5714	58	216	38		195	45		41416	31
610	107797	1	10.2857	31		9.91193	-0.373787	24	40.1429	70	162	31	178	76	26.67	23.99		1	0										24	1	0	31		1	1	3730	41465	10	9.6	23.5714	56	203	40		179	53		41400	30
613	217272	11	12	64		12.761	0.760982	30	40.7143	50	165	34	182	91	18.37	27.47		1	0										26	1	0	64		1	1	4050	41517	12	12.9	23.2857	63	214	40		191			41433	28
615	721842	2	13	65	2	12.8339	-0.166091	33	35.5714	52	157	33			21.1			1	0										27	1	0	65	2	1	0	2650	41609	13	13	22.2857	55	201	38	35	176	45		41561	33
616	720848	2	12.4286	52	0.7	11.8369	-0.591683	31	39.5714	56	159	32	169	71	22.15	24.86		1	0										28	4	1	52	0.7	1	1	3180	41567	12	11.7	22.4286	54	190	37		167	51		41520	33
617	683492	2	11.8571	51	1.3	11.7553	-0.101868	28	39.8571	69	171	31	189	115	23.6	32.19	3200	1	0										26	1	0	51	1.3	1	1	4450	41549	11	11.6	22.2857	51	193	39	38	179	41		41487	31
619	111314	1	11.8571	52		11.8369	-0.0202532	30	40.1429	62	164	39	171	75	23.05	25.65		0	0										27	2	0	52		1	1	3440	41536	11	11.7	22.8571	55	204	41		189	45		41465	29
620	112379	1	13	60	1.2	12.4634	-0.536586	25	39.2857	82	166	28	175	65	29.76	21.22	4000	0	0										25	1	0	60	1.2	1	1	3370	41569	13	12.5	25.1429	62	233	42		188	45		41528	34
621	111596	1	12.4286	54	0.9	11.9978	-0.430776	31	40	62	164	33	178	70	23.05	22.09		1	0										24	2	0	54	0.9	1	1	4180	41543	12	11.9	23.1429	55	216	40		182	55		41473	30
622	109923	1	12.4286	56		12.1558	-0.272821	25	40.8571	60	160	33	171	70	23.44	23.94		1	0										25	1	0	56		1	0	3770	41494	12	12.1	23.5714	59	203	39		188	47		41431	31
623	109814	1	11	36		10.4182	-0.581764	31	40.5714	78	159	31	176	90	30.85	29.05		0	0										27	2	0	36		1	1	4150	41494	11	10.1	23	56	197	34		172	40		41431	31
624	108548	1	11.4286	39		10.7052	-0.723352	27	40.5714	60	162	26	170	74	22.86	25.61	2600	0	0										21	1	1	39		1	1	4050	41464	11	10.4	23	55	183	37		170		253	41451	38
626	245953	13	12.1429	49	1.4	11.5896	-0.553249	31	40	65	160	38	175	75	25.39	24.49		0	0										31	1	0	49	1.4	1	1	3400	41532	12	11.4	23.1429	57	210	40		185	53		41509	36
630	273195	7	10	31		9.91193	-0.0880727	24	38.1429		160	27	178	80		25.25		0	0										25	1	0	31		1	0	3100	41482	10	9.6	22.5714	55	204	39		177	45		41418	30
631	24162	6	6.71429	7		6.48916	-0.225125	26	39.8571	60	160	26	170	80	23.44	27.68		0	0										26	1	0	7		1	0	3720	41520	6		20.8571	50	183	34		162	46		41484	34
634	720329	2	12.7143	67	1.4	12.9781	0.263813	32	40.2857	52	170	36	174	68	17.99	22.46		0	0										26	3	1	67	1.4	1	0	3650	41489	12	13.2	23	59	208	43	35	181	40		41422	30
636	108543	1	11.2857	52		11.8369	0.551175	27	40.2857	60	162	28	175	90	22.86	29.39		0	0										25	1	0	52		1	3	3720	41467	11	11.7	23.5714	58	213	40		192	53		41450	37
638	187732	10	9.85714	32		10.0163	0.159143	37	39	50	160	38	160	60	19.53	23.44		0	0										25	3	1	32		1	1	3720	41541	9	9.7	22.8571	59	206	40	36	168	42		41505	34
640	277725	7	12.2857	57		12.2337	-0.0520439	25	41.2857	63	170	29	178	80	21.8	25.25		0	0										25	1	0	57		1	0	4000	41553	12	12.2	22.2857	51	196	38		183	46		41480	29
641	277583	7	10.1429	32		10.0163	-0.126573	25	39.7143	48	156	29	178	82	19.72	25.88		0	0										24	1	0	32		1	1	3000	41547	10	9.7	22.8571	53	201	39		181	53		41490	31
642	275296	7	7.28571	11		7.275	-0.0107102	26	40.1429	56	156	25	172	65	23.01	21.97		1	0										26	1	0	11		1	0	2950	41514	7			56	209	41		185	40		41448	30
644	23834	6	7.42857	16		8.07549	0.64692	29	39	60	160	32	170	70	23.44	24.22	3500	0	0										22	4	1	16		1	1	4150	41494	7		23.5714	57	221	77		379	47		41428	30
646	721183	2	12.7143	66	1.6	12.9063	0.191991	31	39	53	160	34	175	78	20.7	25.47	3200	0	0										29	1	0	66	1.6	1	0	3000	41564	12	13.1	22.7143	61	209	39		183	42		41490	29
647	721006	2	12.2857	58	1.4	12.3109	0.0251948	39	37.7143	48	150	39	168	58	21.33	20.55		1	0										29	2	0	58	1.4	1	1	2290	41555	12	12.3	21.7143	54	200	35		162	41		41483	29
648	720031	2	12.8571	59	1.4	12.3875	-0.469657	37	40.2857	51	156	38	175	83	20.96	27.1	2500	1	0										25	1	0	59	1.4	1	1	2870	41451	12	12.4	22.5714	56	204	36		174	43		41423	36
651	110790	1	10.8571	46	0.9	11.3346	0.477494	26	39.8571	70	160	29	170	65	27.34	22.49		1	0										26	2	0	46	0.9	1	3	3330	41525	10	11.1	23.2857	56	207	39		186	42		41452	29
653	109501	1	8.57143	16		8.07549	-0.495937	33	39.4286	89	175	33	170	80	29.06	27.68		1	0										26	3	0	16		1	1	4050	41495	8	8.1	23.2857	55	196	39		205	44		41437	31
655	109275	1	13.1429	61		12.5387	-0.604145	30	37	66	156	28	184	90	27.12	26.58	2100	1	0										28	2	0	61		1	1	3650	41506	13	12.6	23.5714	60	223	43		197	59		41450	32
656	259112	15	6.85714	6		6.25927	-0.597878	25	40.7143	70	165	26	175	70	25.71	22.86	3100	0	0										25	1	1	6		1	0	3000	41571	6		24	61	223	40		191	47		41555	37
661	112960	1	11.8571	48		11.5055	-0.351634	29	37.4286	55	158	36	168	62	22.03	21.97		0	0										27	5	1	48		1	0	3100	41596	11	11.3	23.4286	54	206	40		183	52		41532	30
662	111561	1	9.71429	21		8.7579	-0.956382	28	41.2857	80	168	30	178	70	28.34	22.09		0	0										27	1	0	21		1	0	4200	41538	9	8.6	23.8571	59	208	41		187	41		41466	29
663	110509	1	12.5714	51		11.7553	-0.816154	30	41.8571	56	156	27	180	80	23.01	24.69		0	0										30	2	0	51		1	1	3900	41507	11	11.6	23.8571	53	202	40		176	44		41438	30
665	109309	1	9	24		9.12853	0.128531	32	40	62	158	40	176	62	24.84	20.02		0	0										30	2	1	24		1	0	3850	41486	9	8.9	23.4286	57	210	41		186	43		41419	30
668	243851	15	13	60	1	12.4634	-0.536586	28	38.8571	76	158	33	170	80	30.44	27.68		1	0										26	3	1	60	1	1	1	4150	41513	13	12.5	23.2857	54	205	38		203	69		41490	36
672	23799	6	9.28571	21		8.7579	-0.52781	24	40.7143	51	165	30	178	70	18.73	22.09	2500	1	0										25	1	0	21		1	0	3490	41479	9	8.6	22.7143	52	202	41		189	50		41414	30
673	721090	2	12.1429	52	1.1	11.8369	-0.305969	27	40.2857	60	168	32	177	70	21.26	22.34		1	0										23	1	0	52	1.1	1	2	4200	41570	12	11.7	22.8571	55	202	39		186	50		41554	37
677	110581	1	12.2857	58	1.5	12.3109	0.0251948	30	39.4286	60	160	28	173	84	23.44	28.07		0	0										26	2	1	58	1.5	1	0	3320	41520	12	12.3	23.1429	54		40		187	40	204	41442	28
680	109925	1	9.71429	27		9.47663	-0.237655	25	41	90	165	30	175	100	33.06	32.65	3750	0	0										25	1	0	27		1	1	4120	41494	9	9.2	22.8571	56	188	44		184	40		41431	31
682	109627	1	10.7143	33		10.119	-0.595262	29	41	59	160	31	178	115	23.05	36.3		0	0										28	1	0	33		1	0	3400	41487	10	9.8	23.4286	57	210	39		184	55		41420	30
685	107840	1	9	19		8.4959	-0.504105	31	39.1429	60	165	32	178	70	22.04	22.09	2850	0	0										30	1	0	19		1	1	3320	41456	9	8.4	23	57	195	40		183	40		41387	30
687	279932	7	8.57143	23		9.00771	0.436278	29	39.7143	85	172	31	185	98	28.73	28.63		1	0										27	1	0	23		1	1	4000	41602	8	8.8	22.2857	55	208	41		182	54		41536	30
688	24322	6	8.14286	20		8.62854	0.48568	24	40.1429	52.5	158	25	176	82.5	21.03	26.63		0	0										24	1	0	20		1	1	3870	41536	8	8.5	20.2857	52	203	31		179	56		41498	34
689	719795	2	12.5714	59	1.6	12.3875	-0.183943	29	39.2857	63.5	158	31	170	75	25.44	25.95	3200	0	0										28	2	0	59	1.6	1	1	2690	41495	12	12.4	22.8571	50	193	39	34	176	48		41437	31
690	719087	2	11.4286	49	0.8	11.5896	0.161037	27	38.8571	43	157		175	60	17.44	19.59	3000	0	0										26	2	0	49	0.8	1	1	3290	41462	11	11.4	22.1429	53	195	37		163	41		41391	29
694	108534	1	8.28571	13		7.61344	-0.67227	23	32.8571	45	163	24	168	70	16.94	24.8		0	0										23	2	1	13		1	0	2210	41523	7		22.5714	57		37			48
695	108100	1	8.42857	24		9.12853	0.699959	24	39.7143	61.5	168	28	175	85	21.79	27.76		0	0										24	1	0	24		1	0	3600	41461	8	8.9	22.2857	57	212	41		187	50		41445	37
696	106091	1	12	49	1.2	11.5896	-0.410391	25	39.7143	60	168	32	178	95	21.26	29.98		1	0										25	2	0	49	1.2	1	1	3940	41448	12	11.4	23.5714	57	203	38		185	40		41429	37
697	259415	15	12.8571	67	1.6	12.9781	0.120957	26	40	52.5	160	27	175	98	20.51	32	3500	0	0										27	1	1	67	1.6	1	1	3900	41593	12	13.2	30.7143	78	290	59		281		130	41584	38
701	559607	14	13.2857	77	1.4	13.6688	0.38304	30	38.4286	72	165	32	170	75	26.45	25.95	3000	1	0										23	1	0	77	1.4	1	0	3310	41546	13	14.2	25.4286	62	210	51		232		119	41479	30
703	94736	12	12.5714	61	1.2	12.5387	-0.0327146	35	39.7143	60	148	41	173	62	27.39	20.72		1	0										22	4	1	61	1.2	1	1	3600	41459	12	12.6	22	53	193	35		171			41389	30
707	408071	8	12.1429	57	2	12.2337	0.0908121	31	40	70	168	31	186	80	24.8	23.12		1	0										29	2	0	57	2	1	0	4000	41451	12	12.2	25.7143	68	247	45		216		135	41431	37
708	407589	8	12	53	1.9	11.9177	-0.0822779	28	40.8571	70	163	31	174	70	26.35	23.12	3000	0	0										26	1	0	53	1.9	1	1	4400	41438	12	11.8	24.5714	66	235	40		202		155	41417	37
709	24377	6	8	16		8.07549	0.0754909	28	41	64	159	34	176	67.5	25.32	21.79		0	0										25	1	0	16		1	1	3730	41537	7		22.7143	57	207	39		183		50	41518	37
710	4711564	3	12	59	2.1	12.3875	0.387485	31	28.4286	57	166	33	185	73	20.69	21.33		0	0										30	1	0	59	2.1	1	0	1200	41597	12	12.4	22.2857	48	196	37		174
711	4724662	3	12.2857	48	2.2	11.5055	-0.780206	27	39	88.5	163	29	175	87	33.31	28.41	3700	0	0										26	1	0	48	2.2	1	0	3940	41607	12	11.3	22.4286	55	199	36		184			41545	31
712	4724051	3	12.2857	55	0.4	12.0771	-0.208581	28	38.2857	52	160	35	168	62	20.31	21.97	2800	0	0										27	1	0	55	0.4	1	0	2760	41608	12	12	21.7143	52	182	34		155			41555	32
714	4723272	3	12.1429	48	1.2	11.5055	-0.63735	23	41.2857	52	170	31	175	75	17.99	24.49	3400	0	0										23	2	0	48	1.2	1	0	3540	41583	12	11.3	22.1429	52	187	36		171			41527	32
717	4723157	3	13.4286	66	1.8	12.9063	-0.522295	29	40.4286	50	157	35	176	60	20.28	19.37		0	0										22	2	1	66	1.8	1	0	4390	41587	13	13.1	22.2857	51	195	37		173			41521	30
718	4722588	3	12.1429	52	0.9	11.8369	-0.305969	30	40.4286	50	160	31	174	72	19.53	23.78		0	0										28	2	0	52	0.9	1	0	3970	41583	12	11.7	21.8571	53	192	38		180			41500	28
719	4712066	3	12.4286	64	1.9	12.761	0.33241	33	40.8571	48	155	35	170	75	19.98	25.95		0	0										28	2	0	64	1.9	1	1	3740	41580	12	12.9	22.2857	55	210	40		181			41526	32
720	4722112	3	12.2857	57	1.1	12.2337	-0.0520439	30	39.4286	53	162	31	184	90	20.2	26.58	3750	1	0										27	1	0	57	1.1	1	0	3200	41589	12	12.2	22	54	190	34		180			41533	32
721	4714983	3	13.1429	64	2.1	12.761	-0.381876	31	39.4286	55	161	30	173	75	21.22	25.06		1	0										28	1	0	64	2.1	1	0	3620	41588	13	12.9	22.4286	53	199	39		175			41532	32
722	4721250	3	12.7143	54	1.2	11.9978	-0.71649	29	40.4286	65	168	29	177	77	23.03	24.58	3250	1	0										28	1	0	54	1.2	1	0	3640	41579	12	11.9	22.5714	53	193	35		176			41515	30
723	4717011	3	12.1429	61	1.7	12.5387	0.395855	30	39.5714	53	167	30	160	60	19	23.44	4000	0	0										26	2	0	61	1.7	1	0	3240	41553	12	12.6	22.4286	53	204	37		195			41497	32
724	4716787	3	13.2857	68	1.2	13.0494	-0.236327	32	39.2857	65	167	35	183	100	23.31	29.86	3300	0	0										27	3	0	68	1.2	1	1	3460	41552	13	13.3	21.4286	50	187	38		161			41484	30
726	4716639	3	12.2857	63	1.3	12.6875	0.401769	32	38.8571	50	155	32	173	80	20.81	26.73		1	0										28	2	0	63	1.3	1	1	3570	41553	12	12.8	22.4286	56	202	39		181			41494	31
732	4712466	3	12.2857	52	1.1	11.8369	-0.448825	31	39.2857	57	158	32	174	74	22.83	24.44	3000	1	0										28	5	0	52	1.1	1	0	3610	41549	12	11.7	22.1429	52	188	35		164			41479	30
733	4715967	3	12.5714	71	3.2	13.2602	0.688734	31	39	75	168	35	179	90	26.57	28.09	3550	0	0										28	2	0	71	3.2	1	0	3800	41548	12	13.6	21.2857	54	194	37		176			41480	30
734	4713940	3	12.5714	64	1.5	12.761	0.189554	25	41.2857	59	166	26	169	73	21.41	25.56	3450	0	0										25	1	0	64	1.5	1	2	3580	41530	12	12.9	22.4286	58	209	39		177			41462	30
735	4715402	3	12.8571	65	2.5	12.8339	-0.0232332	37	38.4286	60	164	45	172	72.5	22.31	24.51		1	0										25	5	1	65	2.5	1	1	3500	41548	12	13	21.8571	53	195	39		174			41472	29
736	4643325	3	12.1429	65	1.9	12.8339	0.691051	38	39.1429	60	168	39	176	66	21.26	21.31	2500	1	0										23	3	0	65	1.9	1	1	3670	41543	12	13	22.1429	52	198	39		180			41478	30
738	4704204	3	12.5714	70	1.7	13.1904	0.618979	32	36.5714	70	174	33	175	74	23.12	24.16		0	0										26	1	0	70	1.7	1	0	2870	41487	12	13.5	22	53	200	37		174			41429	31
741	4702262	3	12.5714	72	1.3	13.3294	0.757999	31	39	46	160	32	179	90	17.97	28.09	3650	0	0										28	1	0	72	1.3	1	1	3520	41447	13	13.7	21.2857	54	196	40		177			41387	31
743	4646200	3	11.4286	40	3.2	10.7984	-0.63016	34	38.7143	60	163	36	175	65	22.58	21.22	3000	0	0										28	2	0	40	3.2	1	1	3310	41454	11	10.5	22.1429	46	175	32		155			41402	32
744	4619252	3	12.1429	61	1.6	12.5387	0.395855	37	32.5714	60	158	46	170	79	24.03	27.34	3800	1	0										29	2	0	61	1.6	1	1	2080	41559	12	12.6	22.5714	59	209	37		177			41477	28
748	4710502	3	12.8571	69	1.7	13.1202	0.263011	31	40.2857	64	170	33	174	85	22.15	28.08	4150	0	0										29	1	0	69	1.7	1	2	4190	41502	12	13.4	22.5714	53	200	40		40			41416	27
750	4708928	3	12.5714	62	1.8	12.6134	0.04197	23	38.8571	50	162	31	175	73	19.05	23.84	2700	0	0										23	2	0	62	1.8	1	1	3530	41500	12	12.7	22.1429	55	203	37		176			41445	32
752	4706845	3	13.5714	72	1.9	13.3294	-0.242001	34	40.1429	60	156	36	173	75	24.65	25.06	2800	1	0										25	2	0	72	1.9	1	1	3370	41483	13	13.7	21.1429	48	187	35		161			41452	35
753	4546964	3	12.5714	62	1.7	12.6134	0.04197	34	39.4286	70	158	32	170	63	28.04	21.8		1	0										29	1	0	62	1.7	1	1	3610	41489	12	12.7	21.5714	53	190	33		166			41431	31
754	4707450	3	12.4286	56	1.4	12.1558	-0.272821	29	41	56.5	158	30	170	67.5	22.63	23.36		0	0										26	1	0	56	1.4	1	1	3530	41476	12	12.1	22.1429	52	194	36		168			41422	32
757	4706243	3	12.2857	67	1.7	12.9781	0.692385	30	37	42.5	165	30	175	68	15.61	22.2	2700	0	0										29	1	0	67	1.7	1	0	2680	41495	12	13.2	20.8571	52	191	33		160			41431	30
759	4690873	3	12	57	1.5	12.2337	0.23367	30	40.1429	50	156	34	170	70	20.55	24.22		1	0										27	1	0	57	1.5	1	1	3370	41466	12	12.2	22	55	193	35		165			41401	30
760	4705192	3	11.4286	46	1.6	11.3346	-0.0939357	30	40.8571	66	160	33	170	75	25.78	25.95	2400	0	0										26	3	0	46	1.6	1	1	3020	41462	11	11.1	21.4286	52	194	34		159			41402	31
761	4704072	3	12.7143	71	1.4	13.2602	0.545876	30	37.8571	47	168	34	181	90	16.65	27.47	3150	1	0										30	1	0	71	1.4	1	0	2950	41475	12	13.6	22.2857	58	204	39		177			41422	32
766	112370	1	9.42857	30		9.80587	0.377301	23	37.4286	45	158	25	175	65	18.03	21.22		0	0										24	5	0	30		1	0	3080	41581	9	9.5	23.5714	62	218	44		190	40		41520	31
767	112208	1	12.8571	59	1.6	12.3875	-0.469657	20	40	57	168	20	180	65	20.2	20.06		0	0										20	1	0	59	1.6	1	0	3170	41560	12	12.4									41494	30
768	111960	1	7.71429	12		7.44775	-0.266532	29	39.1429	60	165	30	178	70	22.04	22.09		0	0										29	1	0	12		1	1	3430	41562	7		23.2857	62	226	43		183	42		41501	31
770	108197	1	11.2857	46		11.3346	0.0489223	23	41	55	155	30	175	73	22.89	23.84		0	0										20	3	0	46		1	0	3090	41522	11	11.1	22.8571	54	200	37		178	40		41458	30
771	110640	1	10.2857	35		10.3199	0.0342204	23	41	76	167	23	174	85	27.25	28.08	3500	0	0										23	1	0	35		1	0	3730	41512	10	10	23.2857	57	213	39		185	41		41449	31
772	110196	1	9.42857	27		9.47663	0.0480592	31	40.2857	67.5	166	32	174	85	24.5	28.08		0	0										27	1	0	27		1	0	3900	41506	9	9.2	23	57	204	41		183	44		41437	30
774	107352	1	8.85714	17		8.21969	-0.637449	25	39.8571	55	163	25	177	55	20.7	17.56		0	0										24	2	0	17		1	0	3540	41497	8	8.2	23.2857	53	194	38		172	43		41433	30
780	276698	7	8.57143	19		8.4959	-0.0755327	23	40.2857	53	162	28	182	90	20.2	27.17		0	0										25	1	0	19		1	0	3400	41558	8	8.4	23.2857	59	216	44		195	45		41489	30
782	24429	6	7.85714	11		7.275	-0.582139	27	40.2857	62.5	172	29	184	80	21.13	23.63		1	0										27	1	0	11		1	1	4420	41547	7		21.8571	56	205	37		184	57		41514	35
783	111635	1	11.8571	51		11.7553	-0.101868	32	39.7143	55	158	37	175	70	22.03	22.86	4000	1	0										29	1	0	51		1	1	3640	41548	11	11.6	23.4286	52	195	37		182			41525	36
787	109413	1	11.1429	49		11.5896	0.446751	26	39.7143	55	165	27	175	90	20.2	29.39		0	0										26	2	0	49		1	0	3840	41490	11	11.4	23.5714	58	213	41		196	40		41431	31
788	108969	1	8.42857	19		8.4959	0.0673233	28	39.2857	67.5	161	29	177	85	26.04	27.13		1	0										28	1	0	19		1	1	3760	41483	8	8.4	23.2857	59	214	45		171	42		41427	32
789	108494	1	11.8571	50	1.1	11.6729	-0.184286	25	40.1429	50	161	25	178	65	19.29	20.52		0	0										26	1	0	50	1.1	1	0	3700	41466	11	11.5	23.7143	59	209	41		184	46		41406	31
791	107738	1	12.4286	57	1.4	12.2337	-0.194902	29	40.7143	70	170	25	171	72	24.22	24.62	2550	1	0										29	1	0	57	1.4	1	1	4090	41447	12	12.2	23.1429	55	209	40		183	47		41429	37
793	259183	15	11.1429	42	1.6	10.9814	-0.161495	26	38.4286	50	163	29	175	75.3	18.82	24.59	3000	0	0										26	1	0	42	1.6	1	1	2900	41588	16		32	80	296	59		271		120
794	259068	15	12.7143	66	0.1	12.9063	0.191991	27	37.7143	62	171	30	178	75	21.2	23.67	4000	1	0										27	1	1	66	0.1	1	0	3250	41587	12	13.1	23.8571	59	216	42		289	59		41562	36
795	256794	15	12	45	1	11.2478	-0.752193	37	38.2857	63.5	159	38	171	71.5	25.12	24.45	3600	1	0										30	4	2	45	1	1	1	3500	41518	11	11	33.4286	80	297	65		303		110	41499	37
796	256988	15	12.8571	67		12.9781	0.120957	27	39.2857	55	160	28	173	70	21.48	23.39	3000	0	0										26	1	1	67		1	0	3400	41456	13	13.2	25	52	201	40		180	520		41434	36
803	277395	7	10.7143	45		11.2478	0.533521	29	39.8571	62	168	32	184	95	21.97	28.06	4000	0	0										28	1	0	45		1	1	3500	41539	10	11	22.7143	56	216	40		187	52		41481	31
805	113446	1	11.5714	46		11.3346	-0.236792	26	40.5714	63	173	27	180	70	21.05	21.6		0	0										25	1	0	46		1	0	3200	41587	11	11.1	23.1429	57	207	39		192	48		41534	32
809	108093	1	7.42857	10		7.09421	-0.334365	20	38.7143	46	157	27	180	70	18.66	21.6		1	0										21	1	0	10		1	0	3150	41524	7		23.4286	60	227	40		190	48		41456	30
814	217048	11	11.7143	42		10.9814	-0.732923	28	38.5714	54	164	28	179	80	20.08	24.97	2530	1	0										27	1	0	42		1	1	3190	41494	11	10.7	23.8571	60	210	39		181			41432	31
815	276312	7	12	45		11.2478	-0.752193	30	40.8571	85	161	31	170	65	32.79	22.49		0	0										28	2	0	45		1	1	4050	41547	11	11	23	59	226	41		191	53		41469	28
816	277639	7	12.4286	53		11.9177	-0.51085	30	39.7143	75	160	31	172	82	29.3	27.72	4000	1	0										28	1	0	53		1	1	3900	41547	12	11.8	24	56	209	42		185	42		41504	33
823	92834	1	9	22		8.88423	-0.115775	27	39.1429	59	164	27	175	77.5	21.94	25.31		0	0										24	4	1	22		1	1	3550	41582	9	8.7	16.8571	33	123	19		112	53		41513	30
824	112385	1	6.85714	10		7.09421	0.237063	26	39.2857	52	165	27	170	80	19.1	27.68		0	0										27	2	0	10		1	0	3310	41570	6		23.2857	57	208	41		178	40		41507	31
826	93753	1	12.2857	56	1	12.1558	-0.129963	27	38.1429	45	155	28	170	60	18.73	20.76		0	0										26	1	0	56	1	1	0	3050	41559	12	12.1	23.1429	61	218	42		195	54		41490	30
827	111173	1	13	61	1.4	12.5387	-0.461287	22	41.2857	78.5	165	25	172	75	28.83	25.35		0	0										23	1	0	61	1.4	1	0	3270	41526	12	12.6	23.2857	52	192	36		176	46		41506	37
833	104368	1	12.7143	63		12.6875	-0.0268033	25	40	55	158	25	171	65	22.03	22.23	3250	1	0										25	4	1	63		1	1	4400	41458	64		26	61	227	51		206	40		41448	38
840	24539	6	9.28571	20		8.62854	-0.657176	25	38.8571	70	165	27	178	90	25.71	28.41		0	0										25	2	0	20		1	1	3990	41571	9	8.5	22.4286	55	198	38		179	45		41504	30
843	112818	1	8.42857	18		8.35971	-0.0688585	22	39.7143	50	162	24	182	95	19.05	28.68		0	0										22	1	0	18		1	1	4290	41579	8	8.3	23	58	213	42		196	46		41508	29
851	221509	11	6	3		5.41888	-0.581123	30	39.2857	58	165	33	190	109	21.3	30.19		0	0										30	1	0	3		1	0	3390	41602	6		22.2857	55	205	41		181	35		41538	30
853	218147	11	8.42857	15		7.92671	-0.501865	26	40.5714	57	163	28	170	75	21.45	25.95		2	0										25	1	0	15		1	0	3350	41545	8	8	22.8571	56	208	41		183			41462	28
865	108694	1	12.1429	53	0.7	11.9177	-0.225136	28	39.1429	55	157	29	176	80	22.31	25.83		1	0										27	3	0	53	0.7	1	1	3970	41477	12	11.8	23.2857	61	214	42		191	50		41430	33
871	24103	6	10.4286	38		10.6108	0.182254	19	39.5714	51	165	21	165	80	18.73	29.38		0	0										20	2	0	38		1	1	3520	41517	10	10.3	22.1429	52	201	34		170	37		41502	37
872	691768	2	12.4286	48	1.3	11.5055	-0.923064	31	37.8571	63	159	32	178	74	24.92	23.36	2650	1	0										28	2	1	48	1.3	1	1	3030	41498	11	11.3	23.1429	54	203	40		189	64
874	113171	1	9.14286	23		9.00771	-0.135152	38	39.1429	75	156	38	174	90	30.82	29.73		0	0										22	3	1	23		1	1	3700	41590	9	8.8	21.7143	52	193	38		168	43		41545	33
876	111364	1	13.5714	77	2.2	13.6688	0.0973259	30	38.1429	95	170	30	175	75	32.87	24.49		1	0										29	2	0	77	2.2	1	1	3480	41552	13	14.2	23.1429	56	210	41		179	60		41494	31
877	110155	1	8.14286	16		8.07549	-0.0673671	31	39.1429	55	154	30	172	80	23.19	27.04		0	0										29	1	0	16		1	1	3580	41518	8	8.1	23.2857	59	210	40		194	51		41449	30
880	109363	1	10	25		9.24686	-0.753136	24	40.8571	52	166	29	172	60	18.87	20.28		0	0										23	1	0	25		1	0	2810	41481	10	9	25.4286	60	222	43		193	45		41433	33
884	220972	11	12.1429	53		11.9177	-0.225136	34	37.8571	58	166	39	180	76	21.05	23.46		1	0										22	3	1	53		1	1	3420	41616	12	11.8	23.2857	54	199	42		175	43		41542	29
886	24148	6	8.71429	15		7.92671	-0.787579	26	37.2857	64	162	27	175	85	24.39	27.76		0	0										26	1	0	15		1	0	3130	41538	8	8	21.2857	51	187	35		160	42		41509	35
888	23443	6	9.71429	24		9.12853	-0.585755	26	39.1429	50	163	28	176	85	18.82	27.44		0	0										27	1	0	24		1	0	3080	41456	9	8.9	22.5714	53	205	37		183	40		41392	30
889	720443	2	11.8571	62	1.6	12.6134	0.756256	33	40.4286	58.5	158	30	172	66	23.43	22.31		0	0										29	1	0	62	1.6	1	1	3490	41536	11	12.7	22.7143	56	202	40		179	61		41508	36
890	113856	1	12.8571	63	1	12.6875	-0.169659	25	41.7143	83	167	26	170	75	29.76	25.95		0	0										25	1	0	63	1	1	1	4750	41598	11	12.8	25.2857	61	222	43		210	48		41538	31
895	109037	1	12.4286	68		13.0494	0.620815	32	39.2857	48	153	32	173	80	20.5	26.73		0	0										24	3	1	68		1	1	3300	41485	12	13.3	23	57	210	40		191	44		41447	34
910	23440	6	13.5714	84		14.1258	0.55438	25	39	60	158	29	175	70	24.03	22.86		0	0										28	1	0	84		1	1	3420	41455	13	14.9	22.5714	55	200	40		180	40		41436	37
918	107453	1	9.28571	23		9.00771	-0.278008	25	38.8571	50	157	31	172	58	20.28	19.61		0	0										20	3	1	23		1	1	3720	41468	7		23.8571	59	218	43		192			41387	28
921	257423	15	12	55	1.8	12.0771	0.0771326	27	36.8571	72	162	27	180	70	27.43	21.6		1	0										27	1	1	55	1.8	1	1	4150	41560	11	12	31.5714	83	295	64		296		186
928	24588	6	13.5714	66		12.9063	-0.665151	23	39.8571	57	162	24	170	90	21.72	31.14		0	0										22	3	0	66		1	1	3000	41566	13	13.1	23.2857	53	202	38		170	38		41522	33
929	23891	6	7.42857	14		7.77288	0.344304	23	39.8571	50	158	29	172	80	20.03	27.04		1	0										24	1	0	14		1	1	3750	41494	7		27.4286	66	249	52		235	42		41435	31
931	722861	2	12.2857	53	1.1	11.9177	-0.367992	31	38.5714	75	165	29	174	75	27.55	24.77		1	0										30	2	0	53	1.1	1	1	3240	41618	12	11.8	22.5714	51	189	40	37	167	46		41558	31
935	112203	1	9.85714	37		10.5152	0.65804	39	40	60	160	43	173	80	23.44	26.73		1	0										26	6	2	37		1	1	3500	41561	9	10.2	23	60	220	41		186	50		41491	30
936	111399	1	11.7143	42		10.9814	-0.732923	29	40.4286	75	164	28	185	85	27.89	24.84		1	0										27	3	0	42		1	1	3470	41538	11	10.7	23.2857	54	197	40		167	42		41478	31
938	110705	1	7	9		6.90412	-0.0958818	23	41	65	168	25	172	68	23.03	22.99		0	0										23	2	0	9		1	0	3700	41514	7		23.1429	56	204	42		173	58		41438	29
941	109219	1	8.71429	18		8.35971	-0.354572	28	39.1429	49	162	29	172	70	18.67	23.66	2000	0	0										26	2	0	18		1	0	3240	41491	8	8.3	23.2857	61	217	41		189	45		41420	29
945	257684	15	11.7143	44	1.1	11.16	-0.554278	29	39.5714	63	170	33	177	77	21.8	24.58	4000	0	0										23	3	1	44	1.1	1	0	3500	41501	11	10.9	16.7143	36	137	18		121	47		41494	39
948	256962	15	13.1429	65		12.8339	-0.308949	25	39.4286	50	160	30	178	75	19.53	23.67	3200	0	0										25	2	1	65		1	0	2950	41455	13	13	30.4286	79	288	58		250		132	41441	38
949	560187	14	13.1429	68	1	13.0494	-0.0934711	31	37.5714	55	159	33	175	65	21.76	21.22		0	0											2	0	68	1	1	0	3180	41602	13		22	54	192	34		155		106
950	559811	14	9	19		8.4959	-0.504105	25	38.7143	55	164	27	180	70	20.45	21.6	3200	1	0										24	1	0	19		1	1	2790	41566	9	8.4	22.2857	51	189	35		162		38	41553	38
952	537789	14	12.2857	50		11.6729	-0.612858	21	40.1429	50	160	31	175	60	19.53	19.59		0	0										21	2	1	50		1	0	3530	41450	12	11.5	23.1429	54	200	40		178		137	41403	33
953	69155	12	12	66	2.3	12.9063	0.906277	40	39.1429	74	165	47	170	80	27.18	27.68	4250	0	0										41	2	0	66	2.3	1	1	4600	41450	12	13.1	22.2857	54	200	39		177	40		41395	32
957	412035	8	12.5714	72	1.6	13.3294	0.757999	32	39.5714	54	155	32	176	80	22.48	25.83	3100	1	0										26	3	0	72	1.6	1	0	3550	41513	12	13.7	25	63	229	41		202		119	41493	37
960	408375	8	12	58	1.6	12.3109	0.310909	30	35.7143	55	162	36	171	60	20.96	20.52	3500	0	0										27	1	0	58	1.6	1	0	2750	41485	12	12.3	24.2857	61	216	41		183		106	41433	32
961	407930	8	12.2857	62	1	12.6134	0.327684	30	38.2857	44	160	30	173	70	17.19	23.39	2900	0	0										30	3	0	62	1	1	1	3500	41462	12	12.7	24.4286	62	226	47		201		126	41406	32
964	670991	4	12.8571	71		13.2602	0.40302	27	40.2857	70	162	28	177	75	26.67	23.94		0	0										28	1	0	71		1	1	3605	41528	12	13.6	22.8571	57	204	42		191	66		41496	35
965	4724421	3	12.4286	68	1.3	13.0494	0.620815	25	39.8571	55	160	26	175	60	21.48	19.59	3000	0	0										25	1	0	68	1.3	1	0	3420	41599	12	13.3	22	52	187	41		171			41538	31
967	4723980	3	12.1429	56	1.5	12.1558	0.0128928	28	39	62.5	166	30	165	65	22.68	23.88	2000	0	0										27	1	0	56	1.5	1	0	2980	41604	12	12.1	22	54	187	36		167			41545	31
968	4722632	3	12.8571	71	2.4	13.2602	0.40302	31	38.1429	58	160	31	171	78	22.66	26.67	2900	1	0										26	3	0	71	2.4	1	1	3560	41610	12	13.6	21.4286	52	201	39		172			41529	28
969	4720218	3	12.2857	58	1.2	12.3109	0.0251948	30	39.7143	53	166	34	180	65	19.23	20.06	3000	0	0										27	2	0	58	1.2	1	0	3190	41596	12	12.3	21.8571	49	182	37		180			41532	30
970	4723513	3	12.5714	73	1.4	13.3982	0.826785	33	40	55	165	35	170	63	20.2	21.8		0	0										33	1	0	73	1.4	1	0	3710	41593	12	13.8	22.2857	56	206	37		175			41539	32
973	4722949	3	12	56		12.1558	0.155751	27	40.7143	75	168	31	171	102.5	26.57	35.05	3500	0	0										25	1	0	56		1	0	3620	41585	12	12.1	22	54	194	37		179			41515	30
974	4722538	3	12.5714	57	1.2	12.2337	-0.337758	34	39	59	159	36	183	85	23.34	25.38		1	0										30	2	1	57	1.2	1	1	3720	41595	12	12.2	22.2857	52	190	39		189			41529	30
975	4722395	3	12.2857	69	2	13.1202	0.834439	39	38.4286	57	162	39	160	59	21.72	23.05		0	0										32	4	0	69	2	1	0	3290	41597	12	13.4	21.8571	54	202	37		170			41541	32
976	4719332	3	12.5714	56	1.7	12.1558	-0.415677	28	36	60	159	29	178	78	23.73	24.62	2600	0	0										27	1	0	56	1.7	1	1	2150	41616	12	12.1	22.4286	51	192	39		173			41562	32
978	4721599	3	12.1429	52	1.2	11.8369	-0.305969	29	39.8571	50	164	29	168	75	18.59	26.57	3000	0	0										25	1	0	52	1.2	1	0	3350	41583	12	11.7	21.7143	52	184	35		167			41525	31
979	4720899	3	13.8571	67	1.6	12.9781	-0.879043	31	39.7143	49	158	31	170	60	19.63	20.76		0	0										29	2	0	67	1.6	1	1	2980	41582	13	13.2	21.8571	48	177	33		152			41522	31
980	4716908	3	13.1429	73	1.6	13.3982	0.255355	28	40	75	168	29	180	78	26.57	24.07		0	0										29	1	0	73	1.6	1	0	3470	41549	13	13.8	22.1429	52	198	37		174			41479	30
981	4716965	3	12.4286	67	2.2	12.9781	0.549527	28	40.1429	52	165	30	179	64	19.1	19.97	2600	0	0										26	1	0	67	2.2	1	0	3080	41548	12	13.2	22	57	203	39		169			41494	32
982	4716657	3	12.4286	66	1.6	12.9063	0.477705	27	39	70	160	33	165	60	27.34	22.04		0	0										25	2	1	66	1.6	1	1	3680	41573	9	13.1	22.2857	53	199	37		178			41499	29
983	4716645	3	12.4286	57	1.8	12.2337	-0.194902	31	38.2857	65	163	34	179	85	24.46	26.53	3400	0	0										30	1	0	57	1.8	1	0	3760	41546	14	12.2									41501	33
984	4639600	3	12.5714	60	1.6	12.4634	-0.108014	24	39.5714	65	165	33	181	79	23.88	24.11		0	0										24	1	0	60	1.6	1	0	2870	41547	12	12.5	22.2857	54	204	38		162			41485	31
987	4703798	3	12.1429	63	1	12.6875	0.544625	26	40	46.5	155	28	185	85	19.35	24.84		1	0										26	1	0	63	1	1	1	3360	41535	12	12.8	22.1429	53	204	37		167			41472	31
992	4548296	3	13.8571	77	1.8	13.6688	-0.188388	32	40.1429	48	158	31	170	75	19.23	25.95	3000	0	0										27	2	1	77	1.8	1	0	3430	41462	13	14.2	23	54	202	37		169			41408	32
993	4672137	3	12.8571	62	1.4	12.6134	-0.243744	42	35.4286	67	160	43	165	73	26.17	26.81		0	0										27	2	0	62	1.4	1	1	2215	41495	12	12.7	22.1429	53	200	33		165			41444	32
994	4505211	3	12.5714	61	2.2	12.5387	-0.0327146	34	40.1429	70	168	35	168	60	24.8	21.26		0	0										27	2	1	61	2.2	1	0	3690	41459	12	12.6	22.4286	51	191	36		175			41406	32
997	4701512	3	12.8571	71	1.9	13.2602	0.40302	31	39.8571	55	163	40	171	75	20.7	25.65	3500	0	0										29	2	0	71	1.9	1	1	3720	41450	12	13.6	21.8571	55	202	38		173			41389	31
998	4701669	3	12.4286	62	1	12.6134	0.184826	28	40.7143	60	162	28	175	85	22.86	27.76		0	0										26	3	0	62	1	1	0	3320	41440	12	12.7	23.2857	51	196	37		186			41385	32
999	4711526	3	12.2857	50	2	11.6729	-0.612858	30	37.4286	63	160	36	163	65	24.61	24.46		0	0										26	2	0	50	2	1	1	2720	41528	12	11.5	22.2857	53	196	36		167			41473	32
1001	4543615	3	13	70	2	13.1904	0.190407	27	38.4286	79	165	29	180	95	29.02	29.32	3000	0	0										25	1	0	70	2	1	1	3270	41512	13	13.5	22.4286	55	208	38		171			41456	32
1002	4658308	3	12.2857	60	1.9	12.4634	0.1777	33	39.2857	58	162	35	178	62	22.1	19.57		0	0										29	1	0	60	1.9	1	0	3250	41506	12	12.5	22.1429	53	205	38		167			41450	32
1003	44690739	3	12.4286	56	1.4	12.1558	-0.272821	34	39.7143	50	160	35	180	87.5	19.53	27.01		0	0										31	1	0	56	1.4	1	0	3550	41502	12	12.1	21.8571	49	190	34		163			41445	31
1004	4565776	3	12.2857	62	1.8	12.6134	0.327684	27	39.1429	58	168	31	180	90	20.55	27.78	3900	0	0										26	4	0	62	1.8	1	1	3600	41503	12	12.7	22.2857	55	201	39		117			41438	30
1005	4709159	3	12.4286	49	1.1	11.5896	-0.838963	32	40.2857	60	160	33	175	70	23.44	22.86	2500	0	0										25	2	1	49	1.1	1	0	2990	41498	11	11.4	23.2857	54	196	38		169			41441	31
1006	4708969	3	12.8571	64	1.6	12.761	-0.0961603	29	40.8571	52.5	162	30	167	62	20	22.23		0	0										27	1	0	64	1.6	1	0	3310	41486	12	12.9	21.8571	49	199	36		166			41433	32
1008	4694923	3	12.5714	69	1.7	13.1202	0.548725	32	38.5714	57.5	159	32	176	92	22.74	29.7		1	0										28	2	0	69	1.7	1	0	3970	41497	12	13.4	22.1429	57	209	38		179			41442	32
1010	4707317	3	13	61	1.3	12.5387	-0.461287	35	40.2857	60	165	36	172	75	22.04	25.35		0	0										29	2	0	61	1.3	1	0	3080	41479	13	12.6	22	50	191	35		159			41406	29
1011	4706789	3	12.7143	69	1.5	13.1202	0.405867	34	38.7143	55	167	39	170	67	19.72	23.18	4000	0	0										23	3	1	69	1.5	1	1	2860	41486	12	13.4	21.8571	56	204	36		172			41428	31
1012	4706008	3	11.7143	46	0.8	11.3346	-0.37965	25	41.1429	57	170	30	178	78	19.72	24.62		0	0										24	2	0	46	0.8	1	0	3920	41466	11	11.1	22.4286	55	198	37		165			41408	31
1013	4545103	3	12.8571	65	0.9	12.8339	-0.0232332	35	39.2857	58	162	41	172	75	22.1	25.35	3000	0	0										27	1	0	65	0.9	1	1	3260	41477	12	13	22.2857	57	205	40		175			41415	31
1014	4705639	3	13	70	1.9	13.1904	0.190407	30	40.5714	55	158	28	181	78.5	22.03	23.96		1	0										29	1	0	70	1.9	1	1	3610	41469	13	13.5	22.1429	54	196	36		183			41414	32
1016	4705068	3	12.7143	71	1.6	13.2602	0.545876	28	38.5714	64	162	31	175	76	24.39	24.82	3000	0	0										28	1	0	71	1.6	1	1	3460	41481	12	13.6									41420	31
1017	4699333	3	12.4286	55	1.3	12.0771	-0.351439	33	37.1429	60	166	34	174	80	21.77	26.42		0	0										33	1	0	55	1.3	1	0	3190	41492	12	12	21.8571	56	198	36		167			41428	30
1018	4704912	3	13.1429	67	1.1	12.9781	-0.164759	33	38.8571	58	162	36	170	60	22.1	20.76		1	0										28	4	1	67	1.1	1	1	3050	41477	13	13.2	22.1429	52	192	38		162			41421	32
1020	4704931	3	12.7143	76	1.8	13.6018	0.887505	33	38.8571	62	173	35	180	90	20.72	27.78	3250	0	0										27	1	0	76	1.8	1	0	3740	41474	12	14.1	22.4286	53	209	42		188			41409	30
1021	4704966	3	12.7143	65	1.1	12.8339	0.119623	29	39.7143	50	163	32	175	72	18.82	23.51		1	0										27	2	0	65	1.1	1	0	3520	41468	12	13	21.7143	51		36		165			41406	31
1023	4703025	3	12.4286	65	2.1	12.8339	0.405337	29	39.8571	65	163	30	170	80	24.46	27.68		1	0										26	1	0	65	2.1	1	1	3480	41455	12	13	22.1429	56	195	38		180			41399	32
1024	4616841	3	13.7143	78	1.6	13.7353	0.0209977	37	38.7143	55	162	41	183	80	20.96	23.89		1	0										38	4	0	78	1.6	1	1	3950	41462	13	14.3	22.4286	55	199	39		182			41407	32
1025	720304	2	12.5714	63	1.5	12.6875	0.116055	30	39	50	162	37	172	60	19.05	20.28	3350	0	0										30	1	0	63	1.5	1	0	3350	41518	12	12.8	23.4286	59	214	42	40	197	74		41456	31
1026	719374	2	13.1429	64	1.5	12.761	-0.381876	32	40.2857	50	161	35	173	70	19.29	23.39	3550	1	0										28	1	0	64	1.5	1	0	3200	41467	13	12.9	22.5714	52	195	36		189	51		41401	30
1027	720166	2	12.7143	61	1.1	12.5387	-0.175573	26	37.8571	50	165	31	186	95	18.37	27.46	3000	0	0										25	3	0	61	1.1	1	1	3550	41478	12	12.6	22.8571	56	202	43		175	52		41408	30
1028	472649	2	12.8571	65	1.5	12.8339	-0.0232332	30	39.1429	75	176	33	183	100	24.21	29.86	3500	0	0										27	1	0	65	1.5	1	1	4230	41459	12	13	22.8571	56	206	41		190	67		41386	29
1029	113603	1	10.7143	40		10.7984	0.0841255	27	40.1429	51	165	29	172	80	18.73	27.04		0	0										27	2	0	40		1	0	3790	41594	10	10.5	24.2857	60	213	40		201	43		41525	30
1034	109655	1	9.42857	30		9.80587	0.377301	27	40.8571	50	167	26	180	75	17.93	23.15		0	0										27	1	0	30		1	1	3200	41489	9	9.5	23.5714	56	212	43		203	41		41424	30
1035	109258	1	7.57143	12		7.44775	-0.123675	34	41	58.5	160	35	176	65	22.85	20.98		0	0										25	2	1	12		1	0	3900	41486	7		23.4286	56	213	42		187	44		41410	29
1040	107699	1	9.14286	24		9.12853	-0.0143271	25	39.2857	48	164	30	180	70	17.85	21.6	3000	0	0										26	1	1	24		1	0	3500	41459	9	8.9	23	60	217	41		186	41		41442	37
1042	246197	13	13.8571	78	1.8	13.7353	-0.121858	23	37.8571	80	161	51	170	90	30.86	31.14	3500	0	0										24	2	0	78	1.8	1	1	2950	41579	13	14.3	23.4286	57	209	37		198	63		41506	29
1043	221231	11	13.2857	66		12.9063	-0.379437	39	40.1429	51	157	39	170	78	20.69	26.99		0	0										28	3	1	66		1	0	3770	41585	13	13.1	22.8571	53	202	36		186	51		41514	29
1046	187864	10	11.4286	42		10.9814	-0.447209	28	39.4286	90	168	28	175	63	31.89	20.57	2900	0	0										25	1	0	42		1	0	3200	41543	11	10.7	23	54	204	41	39	178	54		41508	35
1047	185332	10	12.2857	49		11.5896	-0.696105	31	32.2857	60	158	36	175	65	24.03	21.22	2300	1	0										26	1	0	49		1	1	1620	41540	12	11.4	23	54	203	39	37	179	40		41462	28
1048	277847	7	9.42857	27		9.47663	0.0480592	24	38.8571	57	167	26	173	60	20.44	20.05		0	0										24	1	0	27		1	0	3800	41569	9	9.2	23.2857	61	226	45		189	45		41501	30
1049	24682	6	13.7143	80		13.8671	0.15279	25	39.5714	59	165	24	178	85	21.67	26.83		0	0										25	1	0	80		1	1	3450	41582	13	14.5	22.8571	59	216	46		181		55	41551	35
1053	110654	1	10	32		10.0163	0.0162847	31	40.7143	58	157	35	173	95	23.53	31.74		0	0										26	3	0	32		1	1	3980	41514	10	9.7	23.5714	58	216	39		192	55		41445	30
1054	110451	1	7.85714	15		7.92671	0.069564	23	41.5714	63	160	25	178	72	24.61	22.72		0	0										23	1	0	15		1	0	3880	41505	7		22.8571	57	204	41		179	53		41437	30
1058	109143	1	12	62	1.3	12.6134	0.613398	30	39.7143	62	160	32	165	65	24.22	23.88		1	0										26	1	0	62	1.3	1	1	3640	41485	12	12.7	23	55	208	40		184	44		41463	36
1061	278329	7	6.14286	6		6.25927	0.116408	33	38	70	166	36	171	68	25.4	23.26		0	0										25	5	1	6		1	1	3500	41599	6		22.7143	58	211	38		187	53		41525	29
1063	23439	6	13.5714	80		13.8671	0.295648	26	40.1429	52	161	32	172	84	20.06	28.39	3000	0	0										26	2	0	80		1	0	3060	41456	13	14.5	22.1429	51	192	32		160	42		41422	35
1064	23514	6	6.42857	8		6.70314	0.274571	26	39.8571	55	161	28	178	63	21.22	19.88	4000	0	0										26	1	0	8		1	0	2850	41455	6		13.4286	24	101	14		86	43		41384	29
1070	110776	1	9.85714	24		9.12853	-0.728611	32	40.1429	60	160	38	168	70	23.44	24.8		0	0										30	2	0	24		1	1	3700	41526	9	8.9	23.5714	57	211	38		201	42		41466	31
1073	246058	13	13.7143	73	1.8	13.3982	-0.316073	23	39.8571	50	160	32	168	80	19.53	28.34		0	0										23	2	0	73	1.8	1	0	2845	41543	13	13.8	23.1429	55		41		181	50		41476	30
1079	279034	7	8.42857	14		7.77288	-0.655697	28	41.1429	62	170	29	175	55	21.45	17.96		0	0										26	3	0	14		1	1	4000	41573	8	7.9	22.5714	54	191	38		192	55		41495	28
1080	272696	7	8.71429	14		7.77288	-0.941411	22	39.8571	60	158	26	170	70	24.03	24.22	3100	0	0										23	2	0	14		1	1	3700	41453	8	7.9	22.4286	55	207	39		178	42		41399	32
1082	7406	6	11.2857	42		10.9814	-0.304351	33	39.1429	60	162	33	175	90	22.86	29.39		0	0										26	3	1	42		1	0	3550	41524	11	10.7	23.4286	54	199	38		180	47		41467	31
1083	23602	6	12.8571	65		12.8339	-0.0232332	27	41.2857	55	162	28	170	70	20.96	24.22	3200	0	0										27	2	0	65		1	0	3140	41459	12	13	23.2857	55	200	41		181	47		41438	37
1084	721473	2	13.1429	58	1.8	12.3109	-0.831949	28	40	75	160	36	171	81	29.3	27.7	2900	0	0										27	1	0	58	1.8	1	1	3500	41594	13	12.3	21.4286	49	175	37	34	147	52		41569	36
1086	113520	1	7.42857	18		8.35971	0.931143	31	39.8571	56	160	28	181	90	21.87	27.47		1	0										32	2	0	18		1	1	3000	41593	7		24.4286	60	221	40		194	45		41539	32
1089	112721	1	13.2857	62		12.6134	-0.672316	34	40.8571	67.5	165	32	175	84	24.79	27.43		0	0										26	3	1	62		1	0	4260	41566	13	12.7	23.1429	53	20	40		183	49		41548	37
1092	110687	1	11.8571	46		11.3346	-0.522506	28	41.4286	49	168	30	175	100	17.36	32.65		0	0										27	2	0	46		1	0	3640	41515	11	11.1	23.4286	53	202	40		182	45		41519	40
1094	111409	1	10.4286	35		10.3199	-0.108638	24	40.2857	60	160	25	170	50	23.44	17.3		1	0										23	1	0	35		1	1	3650	41537	10	10	14.7143	67	212	40		186	42	212	41473	30
1097	109746	1	12	48	1.4	11.5055	-0.494492	25	41.4286	48	158	35	170	70	19.23	24.22		0	0										25	1	0	48	1.4	1	0	2640	41488	11	11.3	23.4286	57	200	39		178			41472	37
1101	108062	1	7.14286	11		7.275	0.132147	29	41.4286	52.5	160	30	180	75	20.51	23.15		0	0										28	2	0	11		1	3	3310	41451	7		23	60	213	41		178	49		41385	30
1103	257061	15	12.4286	66	1	12.9063	0.477705	24	38.8571	50	164	26	177	82.5	18.59	26.33	3400	1	0										23	1	1	66	1	1	0	3200	41530	12	13.1	26.8571	72	265	50		235		136	41511	37
1109	24328	6	13.1429	59		12.3875	-0.755373	23	40.7143	50	160	24	171	80	19.53	27.36		0	0										23	1	0	59		1	0	3600	41534	13	12.4	23.1429	59	210	41		182	44		41508	36
1112	109920	1	9.42857	22		8.88423	-0.544347	37	39.2857	49	162	38	170	67	18.67	23.18		0	0										21	6	1	22		1	1	3350	41551	9	8.7	23.8571	56	223	45		190			41486	30
1113	109708	1	12	58	1.3	12.3109	0.310909	30	39.4286	57	156	40	171	82.5	23.42	28.21		0	0										30	2	0	58	1.3	1	1	3600	41499	12	12.3	23.1429	58	208	41		180	50		41430	30
1116	108582	1	11.4286	37		10.5152	-0.91339	35	40.4286	70	158	35	170	80	28.04	27.68		0	0										24	2	2	37		1	1	4160	41480	9	10.2	24.2857	59	222	40		197	57		41453	36
1119	107817	1	9.42857	23		9.00771	-0.420866	27	40.5714	60	160	30	193	130	23.44	34.9	3750	0	0										27	1	0	23		1	0	3120	41446	9	8.8	23.4286	57	204	39		176	43		41378	30
1121	258749	15	12.1429	57		12.2337	0.0908121	21	40.4286	44	160	25	180	88	17.19	27.16	3000	0	0										21	2	0	57		1	1	3100	41548	12	12.2	18.4286	372	147	26		124			41525	36
1129	278579	7	12.8571	59		12.3875	-0.469657	26	38.4286	75	160	26	178	95	29.3	29.98		0	0										26	2	0	59		1	1	3600	41603	12	12.4	23.1429	57	214	41		190	50		41563	34
1130	23853	6	7.28571	10		7.09421	-0.191508	35	39.2857	60	155	36	172	75	24.97	25.35	3500	1	0										28	4	1	10		1	1	3170	41495	7		25.5714	62	235	45		206	48
1132	722196	2	13.5714	71	1.4	13.2602	-0.311266	40	39.2857	54	157	49	168	70	21.91	24.8		0	0										27	2	1	71	1.4	1	1	3530	41575	13	13.6									41505	30
1135	111846	1	7.71429	12		7.44775	-0.266532	26	40.1429	65	161	26	178	70	25.08	22.09		0	0										25	1	0	12		1	0	3580	41552	7		23.1429	56	199	40		188	45		41490	31
1138	110461	1	11.8571	41	1	10.8904	-0.966697	24	41	52	154	29	175	72.5	21.93	23.67	3100	0	0										25	2	0	41	1	1	1	4200	41508	11	10.6	23.1429	56	200	37		175	48		41437	29
1142	109372	1	11.2857	50		11.6729	0.387142	26	40.1429	89	168	27	176	80	31.53	25.83		0	0										26	1	0	50		1	1	4100	41498	11		23	58	214	39		190	40		41430	30
1145	109667	1	8	19		8.4959	0.495895	25	38.4286	53	160	26	180	110	20.7	33.95	3400	0	0										25	1	0	19		1	1	3860	41505	8	8.4	23.4286	60	223	43		198	47		41431	29
1149	108336	1	10.8571	52	1.2	11.8369	0.979747	28	38.1429	48	161	31	170	72.5	18.52	25.09		0	0										28	2	0	52	1.2	1	1	3090	41476	10	11.7	23.1429	62	224	42		199	51		41457	37
1154	95259	12	12.8571	71		13.2602	0.40302	26	39	51	164	31	174	85	18.96	28.08	3000	0	0										26	1	0	71		1	0	3420	41444	13	13.6	21.8571	56	210	33		184	53		41428	37
1156	23851	6	6.14286	3		5.41888	-0.72398	34	38.5714	58	165	30	175	82	21.3	26.78	3300	0	0										28	3	0	3		1	1	2890	41499	6		20.5714	48	180	33		159	53		41443	32
1159	719017	2	12.5714	66	1.1	12.9063	0.334849	32	40.2857	51	165	40	170	60	18.73	20.76	3250	1	0										30	3	0	66	1.1	1	1	3700	41455	12	13.1	22	52	193	40		171	40		41427	36
1166	104555	1	12.5714	62	1.2	12.6134	0.04197	26	40.5714	48	160	29	175	70	18.75	22.86	3100	0	0										26	1	0	62	1.2	1	1	3650	41482	12	12.7	23.2857	48	195	31		177	45		41470	38
1170	108764	1	9.14286	22		8.88423	-0.258633	27	39.2857	49	160	31	179	54	19.14	16.85	3150	0	0										27	1	0	22		1	3	3190	41478	9	8.7	26.2857	68	239	50		217	53		41417	31
1172	108411	1	9	26		9.36285	0.362852	34	39.1429	57.5	161	38	174	75	22.18	24.77	2900	0	0										28	3	1	26		1	0	3520	41470	9	9.1	22.4286	53	210	39		188	42		41409	31
1173	107576	1	7	10		7.09421	0.0942058	29	40	51	165	34	173	69	18.73	23.05		0	0										28	1	0	10		1	0	3290	41444	7		23.5714	61	208	43		194	50		41423	37
1175	245771	13	12.8571	63	1.3	12.6875	-0.169659	26	40	61	160	35	163	70	23.83	26.35		0	0										26	2	0	63	1.3	1	1	3800	41545	12	12.8	23.5714	58	209	40		188	59		41525	37
1176	221536	11	10.5714	29		9.69804	-0.873393	29	40.5714	70	163	31	171	80	26.35	27.36	3150	0	0										29	3	0	29		1	1	3280	41594	10	9.4	23.1429	54	199	38		188		143	41571	36
1186	23545	6	8.42857	15		7.92671	-0.501865	22	39.2857	79	155	31	172	70	32.88	23.66		1	0										23	2	0	15		1	1	2950	41557	8	8	22.1429	53	194	35		175	48		41460	26
1188	24299	6	12	54		11.9978	-0.00220364	28	41.7143	53	153	28	173	60	22.64	20.05		0	0										28	1	0	54		1	1	2900	41529	11	11.9	22.1429	51	185	34		153	34		41523	39
1190	720713	2	12.8571	68	2.1	13.0494	0.192245	33	39.7143	52	155	33	165	60	21.64	22.04		1	0										31	1	0	68	2.1	1	0	3300	41579	12	13.3	21.8571	52	191	39	36	166	58		41508	29
1191	718918	2	12.7143	71	1.8	13.2602	0.545876	27	40.2857	60	156	31	170	60	24.65	20.76	3100	0	0										26	1	0	71	1.8	1	2	3750	41453	12	13.6	22.4286	55	202	39		177	40		41428	36
1192	719513	2	12.2857	60	1.6	12.4634	0.1777	26	40	56	163	27	183	62	21.08	18.51		0	0										25	1	0	60	1.6	1	1	4020	41455	12	12.5	22.1429	53	202	39		175	40		41389	30
1194	113801	1	11.1429	44		11.16	0.0171496	32	39.5714	54	165	30	175	95	19.83	31.02		0	0										31	1	0	44		1	0	3200	41603	11	10.9	23	50	192	40		185	40		41533	30
1196	113318	1	8.57143	14		7.77288	-0.798553	23	40.2857	52	160	27	170	80	20.31	27.68		0	0										23	1	0	14		1	0	3250	41589	8	7.9	23.4286	54	197	35		198	40		41564	36
1197	89101	1	11.7143	50		11.6729	-0.0414301	27	38.1429	67	166	32	175	75	24.31	24.49		0	0										22	2	0	50		1	1	3340	41559	11	11.5	23.1429	59	211	39		182	46		41497	31
1199	109521	1	12.1429	58	1.2	12.3109	0.168051	26	40.7143	60	172	32	172	74	20.28	25.01	3000	0	0										23	1	0	58	1.2	1	1	3800	41486	11	12.3	23.4286	60	228	42		191	42		41431	31
1204	108173	1	12.4286	52		11.8369	-0.591683	26	41.2857	60	160	30	173	65	23.44	21.72		0	0										26	1	0	52		1	0	3280	41452	12	11.7	24.4286	53	202	42		181	41		41406	33
1206	107637	1	9.14286	21		8.7579	-0.384954	34	40.5714	46	165	38	160	65	16.9	25.39		0	0										30	4	2	21		1	0	3420	41441	9	8.6	23	59	209	39		177	41		41386	32
1208	95500	12	12.7143	70	1.5	13.1904	0.476121	25	39.5714	65	176	36	178	75	20.98	23.67		0	0										26	2	0	70	1.5	1	1	3330	41479	12	13.5	21.8571	54	201	41		167			41432	33
1209	94698	12	12.5714	66		12.9063	0.334849	27	40	65	160	30	160	67	25.39	26.17		0	0										27	3	0	66		1	1	3600	41446	12	13.1	22.7143	57	212	40		187			41399	33
1213	415378	8	12.8571	67	1.4	12.9781	0.120957	31	39.4286	75	170	34	178	80	25.95	25.25		1	0										29	1	0	67	1.4	1	1	4100	41569	12	13.2	24	59	223	47		201		112	41548	37
1215	23518	6	8	11		7.275	-0.724996	21	41.1429	45	160	24	173	70	17.58	23.39	3000	0	0										22	1	0	11		1	0	3870	41450	8	7.6	21	4.8	180	33		157	46
1216	721422	2	12.4286	68	1.4	13.0494	0.620815	31	40	65	160	34	170		25.39			0	0										28	2	0	68	1.4	1	0	3000	41595	12	13.3	22.2857	57	209	39		169	45		41532	31
1224	110648	1	10.1429	39		10.7052	0.562362	27	41.1429	57	166	32	172	70	20.69	23.66	2750	0	0										26	2	0	39		1	0	3130	41511	10	10.4	22.8571	56	198	38		185	40		41494	37
1227	105042	1	13.1429	59	1.7	12.3875	-0.755373	25	40.4286	72	166	30	175	75	26.13	24.49		0	0										25	1	0	59	1.7	1	0	3220	41498	13	12.4	23	51	192	36		190	42		41431	30
1228	109605	1	8.42857	16		8.07549	-0.353081	26	40.4286	45	153	31	160	72.5	19.22	28.32	3000	0	0										24	1	0	16		1	0	2620	41492	8	8.1	23.4286	57	209	39		183	45		41417	29
1232	246165	13	13.5714	76	1.6	13.6018	0.0303626	28	40.4286		168	33	173	68		22.72	3100	0	0										28	1	0	76	1.6	1	1	3195	41555	13	14.1	22.2857	54	188	39		180		132	41482	29
1236	279418	7	11.2857	47		11.4205	0.134813	39	40.1429	56.5	163	47	168	90	21.27	31.89		1	0										24	6	1	47		1	0	3200	41573	11	11.2	23.4286	58	220	41		185	45		41518	32
1237	24743	6	13.1429	74		13.4665	0.323671	29	40.2857	60	155	31	180	110	24.97	33.95		1	0										30	1	0	74		1	0	3000	41581	13	13.9	23.8571	57	216	42		179	42		41510	29
1238	24376	6	8.71429	20		8.62854	-0.085748	28	38.5714	65	168	28	172	75	23.03	25.35		0	0										27	4	1	20		1	0	3890	41552	8	8.5	22.1429	55	198	39		188	48		41534	37
1240	4710755	3	12	52	1	11.8369	-0.163111	30	36.7143	46	162	30	180	69	17.53	21.3		0	0										29	2	0	52	1	1	1	2710	41530	11	11.7	24.8571	63	226	46		205			41472	31
1241	721180	2	12	47	0.7	11.4205	-0.579473	29	37.8571	73	165				26.81		3000	1	0										28	1	0	47	0.7	1	1	2500	41576	12	11.2	22.7143	53	191	38		160	42		41541	35
1243	112567	1	11.4286	53		11.9177	0.48915	27	40.8571	60	163	28	174	55	22.58	18.17	3400	0	0										28	2	0	53		1	1	3650	41563	11	11.8	23.1429	53	201	43		178	47		41564	40
1244	112539	1	11.8571	63		12.6875	0.830341	24	37.5714	50	160	24	173	80	19.53	26.73		0	0										24	2	0	63		1	0	3410	41585	11	12.8	23.7143	59	214	40		191	50		41520	30
1246	111724	1	12.7143	63	2	12.6875	-0.0268033	21	39.2857	55	160	22	160	50	21.48	19.53		1	0										21	1	0	63	2	1	1	3730	41551	12	12.8	23.1429	57	202	37		186	44		41519	35
1247	111035	1	11.2857	45	2	11.2478	-0.0379069	28	41.1429	64	166	30	173	78	23.23	26.06		0	0										23	3	0	45	2	1	3	3650	41521	11	11	25.1429	63	219	43		203	53		41519	39
1250	109346	1	8.71429	19		8.4959	-0.218391	32	38.5714	50	158	25	175	70	20.03	22.86		0	0										26	1	0	19		1	1	3366	41497	8	8.4	23.1429	57	211	38		185			41429	30
1251	107050	1	11.2857	43		11.0712	-0.214509	28	37.4286	62	162	30	172	60	23.62	20.28	2530	0	0										27	1	0	43		1	1	3110	41476	12	10.8	23.2857	53	200	39		182	42		41417	31
1252	108206	1	12.5714	67	9	12.9781	0.406671	30	38.1429	60	163	33	171	73	22.58	24.96		0	0										29	1	0	67	9	1	1	3470	41472	12	13.2	23	58	201	78		189	47		41403	30
1253	107881	1	8.85714	22		8.88423	0.0270831	24	40	59	169	26	175	70	20.66	22.86		0	0										25	1	0	22		1	0	3770	41456	8		23.4286	59	217	42		199			41399	31
1255	258512	15	10	33		10.119	0.119024	23	39.4286	58	162	26	178	62	22.1	19.57	3250	0	0										25	1	1	33		1	1	3100	41540	9	9.8		77	289	60		263		99
1263	417533	8	12.1429	53	1.5	11.9177	-0.225136	25	39	55	166	32	175	80	19.96	26.12	3350	1	0										23	1	0	53	1.5	1	0	3150	41599	12	11.8	20.2857	50	179	29		151		104	41582	37
1264	412064	8	12.2857	58	1	12.3109	0.0251948	26	38	55	163	35	170	75	20.7	25.95		1	0										28	1	0	58	1	1	1	2950	41526	12	12.3	23.5714	56	205	40		182			41471	32
1265	408957	8	10.4286	44	1.5	11.16	0.731436	29	39.1429	58	164	31	170	72.5	21.56	25.09	3250	1	0										29	1	0	44	1.5	1	1	3550	41470	10	10.9	24	61	220	38		120		986	41415	32
1266	408625	8	13.8571	69	2	13.1202	-0.736989	27	39.2857	59	168	33	175	90	20.9	29.39	2800	1	0										25	1	0	69	2	1	0	4100	41463	13	13.4	24.1429	62	238	46		189		102	41408	32
1267	284029	8	11.7143	60	1.3	12.4634	0.749128	32	39.2857	56.5	170	35	178	90	19.55	28.41	2950	1	0										24	2	0	60	1.3	1	0	3500	41451	11	12.5	24.7143	63	224	49		210		913	41429	36
1268	279252	7	7.57143	12		7.44775	-0.123675	29	41	60	158	34	181	82.5	24.03	25.18		0	0										28	1	0	12		1	1	3550	41576	7		23.1429	58	214	41		185	48		41523	32
1270	166635	5	13.5714	80	1.5	13.8671	0.295648	23	36.1429	50	165	25	176	68	18.37	21.95		0	0										24	1	0	80	1.5	1	1	2400	41507	13	14.5	22.8571	55	200	38		188	46		41450	31
1272	4724418	3	12.4286	65	1.4	12.8339	0.405337	35	38.4286	52.5	161	35	182	85	20.25	25.66		1	0										34	1	0	65	1.4	1	0	3540	41609	12	13	22.4286	55	200	44		190			41542	30
1274	4121818	3	13	61	1.6	12.5387	-0.461287	28	40.4286	68	163	26	172	61	25.59	20.62	3300	1	0										27	1	0	61	1.6	1	0	3490	41590	13	12.6	22.2857	501	90	35		165			41521	30
1276	4634662	3	12	59	1.5	12.3875	0.387485	39	39	59		38	176	88		28.41	3000	0	0										38	3	0	59	1.5	1	1	3690	41597	12	12.4	20.2857	47	176	35		155			41533	30
1277	4712543	3	13	65	1.4	12.8339	-0.166091	32	40.1429	49	163	36	180	75	18.44	23.15	3000	1	0										24	3	0	65	1.4	1	0	3420	41590	13	13	22.2857	52	202	37		168			41529	31
1278	4720372	3	13	75	1.7	13.5344	0.534385	34	40.2857	56	160	35	177	82	21.87	26.17		0	0										28	1	0	75	1.7	1	1	3120	41585	13	14	21.5714	52	191	37		167			41529	32
1280	4722643	3	12.2857	59	1.4	12.3875	0.101771	27	38.8571	62	155	27	172	84	25.81	28.39		0	0										27	1	0	59	1.4	1	1	3790	41595	12	12.4	22.1429	55	197	38		178			41527	30
1281	4593855	3	12	46	1	11.3346	-0.665364	29	37.7143	65	164	31	185	85	24.17	24.84	3900	0	0										27	1	0	46	1	1	1	3150	41597	12	11.1	22	50	195	35		159			41528	30
1282	4721595	3	12.4286	62	1.4	12.6134	0.184826	31	38.2857	48	164	33	175	84.5	17.85	27.59	3400	0	0										27	1	0	62	1.4	1	0	3510	41593	12	12.7	22.4286	57	202	42		183			41529	30
1284	4717016	3	12.1429	63	1.8	12.6875	0.544625	27	38.5714	66	162	29	175	77	25.15	25.14		0	0										27	2	0	63	1.8	1	1	3730	41559	12	12.8	22.7143	54	205	38		179			41505	32
1290	4715391	3	12	64	2.2	12.761	0.760982	26	38	52	161	30	164	62	20.06	23.05		0	0										26	1	0	64	2.2	1	0	2840	41550	11	12.9	21.8571	49	188	36		178			41491	31
1292	4714522	3	12.5714	61	2.2	12.5387	-0.0327146	28	40	54	152	33	152	72	23.37	31.16	3000	0	0										26	2	0	61	2.2	1	0	3620	41530	12	12.6	22.7143	55	203	41		185			41477	32
1294	4702940	3	12.8571	61	1.4	12.5387	-0.318429	33	37.4286	47.5	162	35	170	95	18.1	32.87	3200	0	0										29	1	0	61	1.4	1	1	2860	41477	12	12.6	22.1429	501	88	35		157			41407	30
1295	4703507	3	12.2857	67		12.9781	0.692385	35	38.5714	57	160	35	168	63	22.27	22.32	4000	0	0										28	2	0	67		1	1	2880	41467	12	13.2	21.8571	48	185	37		184			41408	31
1298	4703316	3	12.7143	64	1.6	12.761	0.0466957	30	39.7143	65	164	31	170	65	24.17	22.49		0	0										27	2	0	64	1.6	1	1	3440	41457	12	12.9	21.8571	5	181	38		171			41400	31
1299	4702758	3	12.7143	69	1.5	13.1202	0.405867	31	39	55	160	33	177	69	21.48	22.02		0	0										26	2	1	69	1.5	1	1	3530	41458	12	13.4	22.5714	55	208	40		180			41399	31
1300	4701064	3	12.8571	58	1.6	12.3109	-0.546233	28	40.4286	55	167	28	180	76	19.72	23.46	3100	0	0										27	1	0	58	1.6	1	1	3960	41446	12	12.3	22.8571	54	203	38		187			41386	31
1304	4710572	3	12.8571	67	1.4	12.9781	0.120957	28	41.1429	57	163	31	170	85	21.45	29.41		0	0										28	1	0	67	1.4	1	0	3810	41495	12	13.2	22.1429	52	190	38		157			41433	31
1305	4709764	3	13	76	1.1	13.6018	0.601791	34	38	45	158	37	165	64	18.03	23.51	4000	0	0										24	5	1	76	1.1	1	1	3270	41513	13	14.1	22	54	199	39		181			41459	32
1307	4709825	3	12.8571	72	2.3	13.3294	0.472285	34	40	51.5	155	36	172	67.5	21.44	22.82	3400	0	0										23	2	0	72	2.3	1	0	3410	41498	12	13.7	21.8571	54	197	38		174			41442	32
1308	4709570	3	12.5714	67	2.1	12.9781	0.406671	29	39.5714	60	163	31	170	66	22.58	22.84		1	0										26	1	0	67	2.1	1	0	2920	41135	12	13.2	22.1429	54	198	38		172			41442	31
1310	4708966	3	12.2857	56	0.9	12.1558	-0.129963	26	39	55	165	27	172	84	20.2	28.39	3200	0	0										24	1	0	56	0.9	1	0	3010	41499	12	12.1	22.1429	51	195	37		167			41430	30
1311	4708513	3	12.5714	70	1.8	13.1904	0.618979	31	38.5714	50	162	31	177	70	19.05	22.34	3900	0	0										30	1	0	70	1.8	1	0	3340	41500	12	13.5	22.1429	54	202	39		168			41443	31
1312	4708215	3	12.5714	75	1.8	13.5344	0.962957	34	40	50	160	36	172	72	19.53	24.34		0	0										27	2	1	75	1.8	1	0	3350	41487	12	14	21.5714	53	198	36		172			41428	31
1313	4707696	3	12.8571	73	1.4	13.3982	0.541071	28	38.8571	49	155	32	171	65	20.4	22.23		0	0										25	2	0	73	1.4	1	1	3790	41493	12	13.8	21.7143	54	194	36		165			41432	31
1314	4707868	3	12.8571	69	1.5	13.1202	0.263011	30	39.1429	71	156	28	172	70	29.17	23.66	3400	0	0										27	1	0	69	1.5	1	0	2690	41491	12	13.4	21.8571	53	210	37		170			41431	31
1315	4707453	3	12.5714	65	1.5	12.8339	0.262481	30	39.1429	54	158	30	170	80	21.63	27.68	3250	0	0										28	3	0	65	1.5	1	0	3740	41489	12	13	21.5714	55	197	37		176			41433	32
1316	4697762	3	13	66	2	12.9063	-0.0937231	30	38.7143	60	163	29	176	75	22.58	24.21	3500	1	0										29	1	0	66	2	1	1	3500	41490	13	13.1	22	55	201	37		174			41427	31
1317	4458423	3	13	62	1.8	12.6134	-0.386602	38	38.1429	60	163	41	178	70	22.58	22.09		0	0										28	4	1	62	1.8	1	1	3680	41493	13	12.7	21.5714	51	187	36		177			41429	30
1318	4694379	3	12	48	1.1	11.5055	-0.494492	27	38.2857	65	170	32	173	90	22.49	30.07		1	0										27	2	0	48	1.1	1	1	3620	41491	12	11.3	21.4286	52	192	36		170			41433	31
1321	4706603	3	13	68	2	13.0494	0.0493869	28	37	65	165	30	178	75	23.88	23.67		0	0										26	2	0	68	2	1	0	2970	41498	13		22.4286	53	202	38		173			41443	32
1322	4669349	3	13	70	1.6	13.1904	0.190407	32	40.1429	72	158	35	176	100	28.84	32.28		1	0										22	1	0	70	1.6	1	1	3610	41473	13	13.5	22.4286	57	201	38		180			41417	32
1323	4705484	3	12.8571	66	1.4	12.9063	0.0491349	29	40.4286	54	164	31	178	80	20.08	25.25	3050	1	0										25	1	0	66	1.4	1	1	3840	41470	12	13.1	22.2857	54	196	38		166			41413	31
1324	4705715	3	12.7143	71	2.1	13.2602	0.545876	28	39.5714	62	170	36	170	70	21.45	24.22	3500	0	0										25	1	0	71	2.1	1	1	4350	41474	12	13.6	21.4286	52	192	36		173			41414	31
1327	4704419	3	12.2857	66	1.7	12.9063	0.620563	27	38.7143	50	162	30	173	140	19.05	46.78	4250	0	0										27	1	0	66	1.7	1	1	3440	41471	12	13.1	21.7143	57	203	35		177			41406	30
1328	4684507	3	12.8571	76	1.6	13.6018	0.744649	34	36.8571	52	170	41	181	82	17.99	25.03	3250	0	0										22	2	0	76	1.6	1	1	2990	41488	12	14.1	22.4286	56	211	39		178			41432	32
1329	4704967	3	12.2857	61	1.5	12.5387	0.252999	28	40.2857	49	165	33	182	90	18	27.17	3250	0	0										27	1	0	61	1.5	1	1	3800	41464	12	12.6	22.2857	53	196	38		189			41408	32
1330	4702399	3	13.1429	67	1	12.9781	-0.164759	35	39.7143	47.5	158	36	174	70	19.03	23.12	3000	0	0										27	3	0	67	1	1	1	3070	41466	13	13.2	22.5714	54	205	37		167			41407	31
1332	111529	1	11	34		10.2202	-0.779782	24	40.1429	70.5	167	25	165	86	25.28	31.59		0	0										24	2	0	34		1	1	4030	41546	10	9.9	23.2857	57	207	37		179	47		41477	30
1333	109285	1	12.1429	51	1	11.7553	-0.387584	28	35.1429	49	156	30	170	66	20.13	22.84	4250	1	0										27	1	0	51	1	1	1	2450	41571	12	11.6	26.5714	55	202	40		183	60
1336	110269	1	9.42857	27		9.47663	0.0480592	36	39.1429	60	164	50	169	72	22.31	25.21		0	0										30	3	1	27		1	1	3190	41517	9	9.2	23.4286	60	213	40		186	48		41476	34
1338	110038	1	8	12		7.44775	-0.552246	27	40.2857	59	166	30	178	90	21.41	28.41	3400	0	0										27	2	0	12		1	1	4740	41501	8	7.7	23	58	212	40		202	45		41479	36
1342	108912	1	11.7143	45		11.2478	-0.466479	26	40.4286	53	152	32	170	75	22.94	25.95		1	0										26	1	1	45		1	0	3340	41477	11	11	31	76	278	56		261			41452	36
1343	108719	1	9	22		8.88423	-0.115775	34	41.1429	55	158	38	170	85	22.03	29.41	3300	0	0										28	1	0	22		1	1	3450	41465	9	8.7	23	57	206	38		183	46		41465	40
1344	108564	1	8.57143	19		8.4959	-0.0755327	19	41.1429	65	166	20	175	70	23.59	22.86		0	0											1	1	19		1	0	3490	41461	8	8.4	23.4286	55	207	41		198	47		41450	38
1346	107926	1	12.1429	64		12.761	0.618124	28	41.7143	65	167	29	174	75	23.31	24.77		1	0										26	1	0	64		1	1	3400	41443	12	12.9	23.2857	53	201	41		118	48		41354	27
1352	142575	10	9.42857	30		9.80587	0.377301	28	39.2857	55.5	168	29	180	112.5	19.66	34.72	3000	0	0										24	1	0	30		1	1	3280	41551	9	9.5	23.2857	60	217	43	41	193	55		41469	28
1359	720794	2	12.4286	58	1.5	12.3109	-0.117663	28	39	53	163	30	185	72	19.95	21.04	3250	1	0										28	1	0	58	1.5	1	0	3000	41539	12	12.3	22.2857	54	199	38		184	39		41515	36
1361	113015	1	11	47		11.4205	0.420527	34	37.4286	92	158	37	168	70	36.85	24.8		0	0										27	6	1	47		1	1	3200	41598	11	11.2	23.7143	60	221	43		204	60		41528	30
1367	109442	1	11.5714	48		11.5055	-0.0659198	29	37.1429	53	169	30	184	100	18.56	29.54		0	0										28	2	0	48		1	1	3140	41533	11	11.3	23.1429	61	217	43		182	42		41465	30
1368	110201	1	9.42857	24		9.12853	-0.300041	22	39.5714	57	167	25	181	68	20.44	20.76		0	0										23	1	0	24		1	1	3620	41510	9	8.9	23	57	216	41		289	43		41443	30
1369	109872	1	7	10		7.09421	0.0942058	29	41.1429	51.5	155	32	175	90	21.44	29.39		0	0										29	1	0	10		1	1	4240	41493	7		23	54	205	39		180	44		41408	27
1370	107894	1	10.2857	36		10.4182	0.132522	23	41.5714	50	161	26	178	80	19.29	25.25		0	0										24	1	0	36		1	0	3370	41444	10	10.1	22.7143	55	193	37		177	48		41378	30
1371	107569	1	11.4286	51	1.8	11.7553	0.326702	22	41.1429	60	163	28	176	70	22.58	22.6		0	0										22	1	0	51	1.8	1	0	3950	41436	11	11.6	23.4286	56		43		206	50		41416	37
1373	95510	12	11.4286	47		11.4205	-0.00804524	23	40.1429	55	160	27	174	70	21.48	23.12		0	0										24	2	0	47		1	0	3390	41467	11	11.2	21.7143	52	180	37		155			41416	32
1377	409645	8	12.8571	64		12.761	-0.0961603	26	39.2857	81	168	26	172	80	28.7	27.04		1	0										24	2	0	64		1	1	3700	41481	12	12.9	22.2857	55	203	40		184			41420	31
1379	15905	6	11	42		10.9814	-0.0186372	31	39.1429	44	155	38	170	90	18.31	31.14	3200	1	0										23	4	1	42		1	1	3530	41533	10	10.7	22.5714	53	198	38		178	42		41452	28
1380	720599	2	12.8571	56	1	12.1558	-0.701391	26	39.8571	53	162	34	170	75	20.2	25.95	2900	1	0										27	2	0	56	1	1	0	3550	41502	12	12.1	22.8571	53	200	38		173	34		41432	30
1381	719464	2	12.2857	54	0.9	11.9978	-0.287918	30	41.1429	85	164	30	176	65	31.6	20.98	3800	0	0										26	1	0	54	0.9	1	0	3350	41442	12	11.9	22.7143	51	184	36	32	171	38		41370	29
1385	112036	1	11.2857	38		10.6108	-0.674888	24	39.8571	75	165	25	175	80	27.55	26.12		0	0										24	2	0	38		1	0	3640	41557	11	10.3	23.4286	61	223	40		196	60		41492	30
1387	111241	1	11.2857	38		10.6108	-0.674888	31	40	42	153	31	167	64	17.94	22.95		0	0										30	3	0	38		1	1	2800	41535	11	10.3	20.4286	51	198	41		179	47		41466	30
1391	109228	1	11.7143	48	1	11.5055	-0.208778	30	37.7143		163	38	170	80		27.68	3600	0	0										24	2	0	48	1	1	1	3190	41500	11	11.3	23	57	209	39		179			41433	30
1395	108444	1	9.57143	23		9.00771	-0.563722	32	39.5714	47.5	160	33	173	76	18.55	25.39		0	0										22	3	1	23		1	1	3600	41468	9	8.8	23.2857	56	209	38		194	52		41409	31
1410	24656	6	12.1429	54		11.9978	-0.145062	27	39	50	166	27	173	85	18.14	28.4		0	0										27	2	0	54		1	0	3320	41581	12	11.9	24.4286	56	220	41		198	40		41519	31
1414	721060	2	11.4286	53	1.5	11.9177	0.48915	36	39	78	170	33	180	80	26.99	24.69	3550	0	0										32	2	0	53	1.5	1	1	3320	41510	11	11.8	22.5714	58	207	39		179	58		41445	30
1415	718469	2	13.1429	71	1.7	13.2602	0.117304	29	40.8571	44	155	29	171	64	18.31	21.89	3250	0	0										27	1	0	71	1.7	1	1	3700	41456	13	13.6	22	52	191	38		161	41		41431	36
1416	719071	2	11.5714	55	1.3	12.0771	0.505705	29	39.7143	60	167	28	173	70	21.51	23.39	3900	0	0										28	1	0	55	1.3	1	0	3500	41455	11	12	15.1429	34	120	19		96	39		41371	28
1421	110805	1	12.1429	62		12.6134	0.47054	31	39.7143	80.6	174	30	180	96	26.62	29.63		0	0										30	1	0	62		1	3	4440	41526	12	12.7	23.2857	64	220	47		210	54		41522	39
1422	112305	1	12	50		11.6729	-0.327144	32	41.2857	57	162	31	173	95	21.72	31.74		0	0										32	4	0	50		1	0	3590	41555	12	11.5	23.2857	57	199	41		194	52		41549	39
1425	110315	1	11.1429	44		11.16	0.0171496	29	40.5714	73	166	35	180	80	26.49	24.69		0	0										24	5	1	44		1	0	4060	41506	11	10.9	23	54	204	37		180	40		41433	29
1426	110033	1	10.1429	35		10.3199	0.177076	27	39.5714	57	163	31	163	54	21.45	20.32	4500	0	0										26	1	0	35		1	0	3360	41506	10	10	23.1429	58	214	39		188	47		41437	30
1429	108668	1	10.8571	36		10.4182	-0.438906	28	41.2857	49	161	34	173	70	18.9	23.39		0	0										28	1	0	36		1	1	3530	41463	10	10.1	23.2857	52	193	36		177	58		41396	30
1430	108579	1	9.28571	24		9.12853	-0.157183	27	40.1429	65	163	33	170	60	24.46	20.76	3750	0	0										26	2	0	24		1	3	4310	41469	9	8.9	23	57	205	39		186	53		41406	31
1431	108376	1	11.4286	53		11.9177	0.48915	32	40.2857	53	161	33	180	90	20.45	27.78		0	0										32	1	0	53		1	1	3320	41462	11	11.8	23.1429	58	202	44		196	47		41396	30
1433	99183	1	11.1429	40		10.7984	-0.344446	29	40.4286	62	164	32	185	90	23.05	26.3		0	0										25	1	0	40		1	0	3020	41451	11	10.5	23.5714	58	206	44		181		110	41381	30
1434	99183	1	11.1429	40		10.7984	-0.344446	29	40.4286	62	164	32	185	90	23.05	26.3	3300	0	0										25	1	0	40		1	0	3020	41451	11	10.5	23.5714	58	206	44		181		110	41442	38
1435	107885	1	12.7143	61	1.3	12.5387	-0.175573	31	40.2857	55	155	37	178	86	22.89	27.14		1	0										31	1	0	61	1.3	1	0	3590	41451	12	12.6	24	59	216	41		191	40		41387	30
1436	107809	1	12.4286	58		12.3109	-0.117663	26	41	54	159	27	170	66	21.36	22.84		0	0										24	2	0	58		1	0	4090	41443	12	12.3	23.2857	56	200	38		183	47		41375	30
1439	259227	15	12.4286	56		12.1558	-0.272821	27	39.5714	53	158	30	175	66	21.23	21.55	3200	0	0										27	1	1	56		1	0	3080	41590	12	12.1	24.1429	60	222	46		190			41539	32
1440	95330	12	13.1429	68		13.0494	-0.0934711	23	39.1429	47	155	26	168	55	19.56	19.49		0	0										25	2	0	68		1	0	3250	41451	13	13.3	24.5714	59	226	43		184			41408	33
1441	220971	11	12.1429	62		12.6134	0.47054	34	38.5714	63	160	38	185	105	24.61	30.68		0	0										34	1	0	62		1	1	4240	41602	12	12.7	24	65	232	46		217	58		41576	36
1445	276908	7	7.57143	18		8.35971	0.788285	27	40.7143	58	165	29	175	80	21.3	26.12		0	0										27	2	0	18		1	0	3900	41564	7		23	60	220	42		187	43		41516	33
1448	24342	6	11.1429	48		11.5055	0.36265	25	40.1429	51.5	157	32	170	63	20.89	21.8	3250	0	0										25	2	0	48		1	1	3770	41537	11	11.3	23.1429	58	214	40		182	46		41474	31
1450	650114	4	12.8571	66		12.9063	0.0491349	29	38.1429	51	160	30	172	89	19.92	30.08	3000	0	0										24	2	0	66		1	1	2680	41513	12	13.1	22.5714	53	197	38		179	55		41438	29
1452	722446	2	12.1429	63	1	12.6875	0.544625	25	39.1429	42	155	26	170	76	17.48	26.3		0	0										25	2	0	63	1	1	1	3180	41612	12	12.8	22.7143	56	205	38	35	180	50		41546	30
1472	278669	7	7.71429	12		7.44775	-0.266532	28	38.1429	49	155	33	172	85	20.4	28.73		0	0										24	3	0	12		1	1	3800	41607	7		23.2857	62	225	44		202	52		41544	31
1476	23444	6	7	5		6.00927	-0.990731	19	39.8571	52	160	25	170	65	20.31	22.49	3500	0	0										20	3	0	5		1	0	3440	41451	7		22	5.5	208	36		178	5.2		41432	37
1477	721109	2	12.5714	61	1.5	12.5387	-0.0327146	26	40	46	158	30	176	72.5	18.43	23.41	3500	0	0										26	2	0	61	1.5	1	2	3900	41547	12	12.6	23	57	199	37		181	52		41508	34
1478	703968	2	12	55	1.2	12.0771	0.0771326	30	38.7143	59	160	32	176	80	23.05	25.83	2800	1	0										27	2	0	55	1.2	1	1	3500	41549	11	12	23.5714	57	224	42		177	42		41479	30
1484	108185	1	13.1429	63		12.6875	-0.455375	30	40.5714	65	169	33	179	96	22.76	29.96	3500	1	0										30	1	0	63		1	0	3400	41517	13	12.8	23.1429	56	199	40		182	59		41457	31
1485	109575	1	10	36		10.4182	0.418236	30	40.5714	44	154	31	165	70	18.55	25.71	3000	0	0										29	1	0	36		1	3	3510	41518	9	10.1	23.4286	59	218	44		213	46		41450	30
1489	108815	1	12	58		12.3109	0.310909	24	39.5714	61	164	27	175	58	22.68	18.94	3500	0	0										25	2	0	58		1	1	3960	41479	12	12.3	23.7143	61	215	45		200	45		41452	36
1490	108695	1	11.7143	61	0.8	12.5387	0.824427	25	39.2857	50	160	27	174	75	19.53	24.77	3500	0	0										26	1	0	61	0.8	1	3	3430	41476	11	12.6	23	58	213	42		183	46		41406	30
1491	108284	1	8.28571	19		8.4959	0.210181	32	39.7143	50	158	30	172	75	20.03	25.35	3600	0	0										29	1	1	19		1	1	3330	41465	8	8.4	23	58	211	41		193	56		41443	36
1495	222092	13	13.1429	71	2.1	13.2602	0.117304	32	39.8571	77	175	38	172	66	25.14	22.31	3500	1	0										26	4	0	71	2.1	1	1	3820	41475	13	13.6	23.1429	57	201	42		181	61		41408	30
1498	721880	2	12.8571	68	1.6	13.0494	0.192245	28	39.5714	44	168	29	178	75	15.59	23.67	3100	0	0										25	2	0	68	1.6	1	0	3300	41597	12	13.3	22.8571	57	216	38	35	183	56		41527	30
1502	113314	1	8.71429	20		8.62854	-0.085748	23	40.1429	50	158	25	170	90	20.03	31.14		0	0										22	2	0	20		1	1	3120	41586	8	8.5	23.7143	55	200	37		177	46		41538	33
1504	112622	1	11.4286	53	1.3	11.9177	0.48915	32	41	50	160	35	180	65	19.53	20.06		0	0										30	2	0	53	1.3	1	0	3720	41564	11	11.8	23.5714	62	22	40		188	43		41548	37
1505	111923	1	7.85714	15		7.92671	0.069564	27	40.5714	55	163	31	175	80	20.7	26.12		0	0										24	3	0	15		1	0	3360	41549	7		23.4286	58	214	40		186	58		41483	30
1507	108714	1	9.14286	26		9.36285	0.219994	30	40	52	162	32	175	70	19.81	22.86		0	0										27	3	0	26		1	0	2850	41473	9	9.1	23.5714	62	218	37		200	56		41415	31
1509	108697	1	8.71429	21		8.7579	0.0436181	29	38.7143	45	159	30	177	55	17.8	17.56		1	0										27	1	0	21		1	0	3480	41480	8	8.6	23	55	208	38		185	49		41417	31
1510	108303	1	7.42857	9		6.90412	-0.524453	26	40.4286	66	170	32	180	75	22.84	23.15		0	0										25	1	0	9		1	0	3330	41459	7		23	57	208	40		190	43		41396	31
1514	279333	7	10.8571	38		10.6108	-0.246316	27	38.5714	65	167	26	175	80	23.31	26.12		0	0										26	1	0	38		1	0	3300	41593	10	10.3	22.5714	51	200	41		180	44		41526	30
1515	4702177	3	12.1429	57	2.8	12.2337	0.0908121	29	38.2857	54	164	35	178	74	20.08	23.36	3150	1	0										25	1	0	57	2.8	1	1	3690	41461	12	12.2	22.5714	54	200	37		176			41388	29
1517	99955	1	11.1429	42	0.4	10.9814	-0.161495	32	41.2857	60	165	49	178	95	22.04	29.98		0	0										32	2	0	42	0.4	1	1	4100	41584	11	10.7	23	55	207	40		182	40		41582	39
1523	111881	1	11.2857	36		10.4182	-0.867478	23	41.4286	56	158	26	170	80	22.43	27.68		0	0										23	1	0	36		1	1	3010	41543	11	10.1	23.7143	57	203	37		173	52		41477	30
1525	110103	1	12	51	1	11.7553	-0.244726	33	38.5714	52	152	32	171	79	22.51	27.02		0	0										33	3	0	51	1	1	3	3000	41523	10	11.6	23.5714	54	202	40		180	56
1529	108900	1	11.8571	53		11.9177	0.0605801	37	39.4286	54	157	39	178	70	21.91	22.09		0	0										24	5	1	53		1	1	3140	41461	14	11.8	24.5714	66	224	42		214	50		41462	40
1534	230148	13	13.1429	70	1.8	13.1904	0.0475493	26	41.1429	60	168	29	175	75	21.26	24.49	3700	0	0										22	3	0	70	1.8	1	1	3970	41546	13	13.5	23.1429	55	210	42		182	45		41478	30
1543	113322	1	7.57143	12		7.44775	-0.123675	22	40.5714	59	162	28	170	65	22.48	22.49		0	0										21	2	0	12		1	1	4190	41584	7		23	56	203	42		207	44		41513	29
1545	112551	1	11.1429	48	1.2	11.5055	0.36265	29	41.4286	54	165	33	178	65	19.83	20.52		0	0										28	1	0	48	1.2	1	0	3400	41561	11	11.3	22.4286	51	199	39		178	40		41554	39
1547	111940	1	10.4286	33		10.119	-0.309548	31	40.8571	65	163	34	173	62.5	24.46	20.88	3500	0	0										30	1	0	33		1	0	3510	41551	10	9.8	23.2857	56	208	39		181	55		41500	32
1548	108806	1	12.1429	50		11.6729	-0.470002	24	41.2857	60	161	26	168	65	23.15	23.03		0	0										24	1	0	50		1	0	3170	41537	12	11.5	23	51	185	37		167	40		41473	30
1553	111078	1	12.7143	67	1.6	12.9781	0.263813	31	38.8571	44	160	31	172	90	17.19	30.42		0	0										31	1	0	67	1.6	1	0	3280	41538	12	13.2	22.7143	58	208	37		172	48		41462	29
1555	108773	1	8.57143	16		8.07549	-0.495937	30	38.4286	54	165	33	180	105	19.83	32.41	2400	0	0										30	1	0	16		1	0	3560	41531	8	8.1	23.7143	59	221	42		199	52		41448	28
1563	245937	13	12.2857	69	1.4	13.1202	0.834439	26	41	57	160	32	172	85	22.27	28.73		0	0										26	2	0	69	1.4	1	0	2865	41520	12	13.4	22.7143	53	199	39		188	38		41500	37
1564	245871	13	13.4286	75	1.2	13.5344	0.105813	38	40.4286	55	158	33	170	65	22.03	22.49		0	0											5	1	75	1.2	1	0	3300	41518	13	14	23.2857	59	216	40		191			41444	29
1565	95727	12	13.2857	73	1.6	13.3982	0.112499	27	39.7143	48	164	35	178	76	17.85	23.99	2800	1	0										27	1	0	73	1.6	1	1	4200	41534	13	13.8	22.8571	56	203	40		187			41473	31
1572	188621	10	12.5714	61	1.6	12.5387	-0.0327146	24	38.5714	55	160	27	165	65	21.48	23.88		0	0										24	1	0	61	1.6	1	1	3240	41582	12	12.6	23.4286	60	220	41	40	197	52		41515	30
1575	279806	7	10.2857	29		9.69804	-0.587679	32	39.7143	54	160	30	168	80	21.09	28.34		0	0										26	1	0	29		1	0	3000	41609	10	9.4	23.5714	56	204	38		182	45		41541	30
1576	278014	7	7.57143	14		7.77288	0.201446	25	41.2857	54	165	28	176	85	19.83	27.44		0	0										25	1	0	14		1	1	3400	41567	7		24.5714	63	234	46		212		124	41500	30
1577	275371	7	9.14286	20		8.62854	-0.51432	24	39.4286	59	163	26	178	90	22.21	28.41	3400	0	0										24	1	0	20		1	1	3750	41515	9	8.5	22.7143	57	216	41		183	53		41450	30
1583	112232	1	11.4286	46		11.3346	-0.0939357	25	41.4286	57	155	31	170	60	23.73	20.76	4000	0	0										23	1	0	46		1	0	3570	41553	11	11.1	23.7143	59	21	42		192	50		41533	37
1584	111352	1	8.85714	20		8.62854	-0.228604	30	39.5714	62.5	162	33	170	102.5	23.81	35.47		0	0										30	1	0	20		1	0	3360	41542	8	8.5	23.1429	58	202	42		184	62		41486	32
1586	110379	1	12.4286	61		12.5387	0.110141	25	40	68	160	33	173	65	26.56	21.72	3500	0	0										24	1	0	61		1	0	2850	41512	12	12.6	22.7143	56	207	39		174	48		41444	30
1594	560243	14	13.4286	65	1.6	12.8339	-0.594663	24	40.8571	49	160	24	173	64	19.14	21.38		0	0										23	1	0	65	1.6	1	1	3720	41573	13	13	24.1429	60	219	42		202		162	41557	37
1599	95385	12	12.5714	63	1.5	12.6875	0.116055	27	41.1429	68	160	23	183	130	26.56	38.82		0	0										27	3	0	63	1.5	1	0	3420	41446	12	12.8	27.7143	55	206	40		184			41399	33
1603	409683	8	12.2857	64	2	12.761	0.475268	31	40.4286	65	166	34	179	90	23.59	28.09	3000	1	0										28	1	0	64	2	1	0	3550	41477	12	12.9	24.1429	61	233	43		205		114	41457	37
1605	408705	8	11.7143	57	2	12.2337	0.519384	38	34.1429	54	157	38	173	67.5	21.91	22.55		0	0										25	9	1	57	2	1	1	2200	41507	11	12.2	24.8571	62	222	44		216		117	41437	30
1606	408301	8	12.2857	56	2	12.1558	-0.129963	28	40.4286	58	174	32	178	74	19.16	23.36	3300	0	0										28	1	0	56	2	1	0	3600	41449	12	12.1	25.1429	61	224	43		196		116	41429	37
1609	407767	8	12.4286	50	2.2	11.6729	-0.755716	32	40.4286	60	166	34	178	76	21.77	23.99		1	0										26	1	0	50	2.2	1	0	3450	41445	12	11.5	24.4286	57	213	44		177		109	41389	32
1610	279005	7	13	71		13.2602	0.260162	24	41	62.5	165	25	186	65	22.96	18.79		0	0										25	2	0	71		1	1	4600	41568	13	13.6	23.2857	58	217	42		191	48		41497	29
1613	4725292	3	12.1429	53	1.4	11.9177	-0.225136	31	40.2857	57	156	35	175	70	23.42	22.86		1	0										28	1	0	53	1.4	1	0	3790	41604	12	11.8	22	54	194	36		171			41545	31
1614	4725527	3	12.1429	55	1.3	12.0771	-0.0657254	32	39.4286	63	166	32	175	61	22.86	19.92	4750	0	0										29	1	0	55	1.3	1	0	3060	41609	12	12	22	51	197	34		166			41555	32
1615	4539779	3	12.1429	55	1.4	12.0771	-0.0657254	35	40.8571	51	155	35	169	75	21.23	26.26		0	0										28	2	1	55	1.4	1	0	3300	41598	12	12	22	55	196	36		169			41532	30
1619	4724420	3	12.7143	61	1.7	12.5387	-0.175573	37	40	65		40	169	71		24.86		0	0										27	3	1	61	1.7	1	0	3270	41599	12	12.6	22.4286	52	200	40		175			41533	30
1620	4724053	3	12.1429	58	2.5	12.3109	0.168051	27	39.2857	48	163	27	174	85	18.07	28.08		0	0										27	1	0	58	2.5	1	0	3850	41601	12	12.3	22.1429	52	199	38		176			41532	30
1622	4722542	3	12.5714	50	1.3	11.6729	-0.898572	29	40	60	162	33	174	70	22.86	23.12		0	0										25	4	1	50	1.3	1	1	3130	41592	12	11.5	23	52	192	36		178			41540	32
1623	4723147	3	12.4286	59	1.3	12.3875	-0.0410874	30	39.2857	58	165	30	176	75	21.3	24.21		0	0										31	1	0	59	1.3	1	1	3540	41596	12	12.4	22.4286	51	194	36		163			41541	32
1625	4723029	3	12.1429	54	1.5	11.9978	-0.145062	32	39	65	168	34	172	80	23.03	27.04	3000	1	0										30	2	0	54	1.5	1	1	3460	41607	10	11.9	22.1429	51	194	40		178			41533	29
1626	4723091	3	11.8571	50	1.2	11.6729	-0.184286	30	37.8571	52	158	33	170	60	20.83	20.76		0	0										30	1	0	50	1.2	1	1	2860	41604	11	11.5	22	51	196	38		175			41545	31
1628	4722566	3	11.8571	51	1.9	11.7553	-0.101868	28	40.1429	58	168	29	183	70	20.55	20.9	3200	1	0										28	1	0	51	1.9	1	0	3320	41586	11	11.6	22.2857	53	205	36		178			41529	31
1629	4722587	3	11.7143	54	1.4	11.9978	0.28351	26	39.5714	65	168	29	188	95	23.03	26.88		0	0										25	1	0	54	1.4	1	0	3560	41589	11	11.9	22.1429	56	203	36		193			41518	29
1631	4722160	3	12.4286	59	1.8	12.3875	-0.0410874	31	40.5714	50	166	35	174	75	18.14	24.77		1	0										26	2	1	59	1.8	1	0	4400	41582	12	12.4	22.2857	58	199	38		172			41527	32
1632	4722361	3	12.4286	66	1.8	12.9063	0.477705	30	38.8571	47	155	31	169	62	19.56	21.71	3000	1	0										29	1	0	66	1.8	1	1	3490	41593	12	13.1	22.2857	55	200	37		194			41526	30
1633	4721448	3	12.5714	60	1.6	12.4634	-0.108014	27	40	67.5	160	35	170	70	26.37	24.22		0	0										22	2	0	60	1.6	1	1	3600	41580	12	12.5	22.2857	55	202	38		186			41519	31
1634	4720935	3	13.7143	68	1.8	13.0494	-0.664899	32	40.7143	59	158	32	175	71	23.63	23.18		0	0										31	1	0	68	1.8	1	1	3370	41572	13	13.3	23.5714	55	209	40		177			41527	33
1638	4716969	3	12.4286	56	1.2	12.1558	-0.272821	30	39.5714	41	153	34	173	77.5	17.51	25.89	2900	1	0										26	1	0	56	1.2	1	0	3180	41552	12	12.1	21.8571	55	198	35		172			41497	32
1640	4716882	3	11.5714	59	1.2	12.3875	0.816057	31	39.5714	49	157	39	171	70	19.88	23.94		0	0										29	2	0	59	1.2	1	0	3090	41547	12	12.4	21.5714	53	196	37		174			41492	32
1641	4716883	3	12.2857	59	1.3	12.3875	0.101771	30	39.8571	47.5	161	31	174	65	18.32	21.47	5000	0	0										25	1	0	59	1.3	1	0	2720	41548	12	12.4	22	51	189	35		182			41491	31
1642	4713933	3	12.4286	58	1.9	12.3109	-0.117663	31	40.4286	80	172	34	170	75	27.04	25.95	2515	0	0										29	1	0	58	1.9	1	0	3320	41544	12	12.3	21.8571	48	189	37		154			41476	30
1643	4716683	3	12.4286	66	1.4	12.9063	0.477705	27	39.1429	60	167	32	175	78	21.51	25.47		1	0										24	1	0	66	1.4	1	0	4090	41552	12	13.1	22.4286	59	221	42		180			41497	32
1644	4716562	3	13.2857	67	2	12.9781	-0.307615	30	40.1429	85	170	32	176	85	29.41	27.44		1	0										28	1	0	67	2	1	1	4440	41543	13	13.2	21.8571	52	192	36		171			41490	32
1645	4716393	3	12.1429	66	1.7	12.9063	0.763419	28	39.5714	67	162	28	175	78	25.53	25.47		1	0										27	2	0	66	1.7	1	0	3830	41549	12	13.1	21.8571	52	198	36		187			41470	28
1646	4716482	3	13.2857	63	2.2	12.6875	-0.598231	33	39.4286	60	161	34	174	75	23.15	24.77		1	0										28	1	0	63	2.2	1	1	3040	41548	13	12.8	21.8571	51	182	32		158			41486	31
1648	4715349	3	12.1429	52	1.2	11.8369	-0.305969	27	41.7143	51.5	163	28	172	62	19.38	20.96		0	0										25	1	0	52	1.2	1	0	3140	41528	12	11.7	22.2857	54	201	34		168			41464	30
1649	4715348	3	12.4286	68	1.3	13.0494	0.620815	25	40.2857	60	168	29	178	89	21.26	28.09		0	0										25	1	0	68	1.3	1	0	3500	41534	12	13.3	22.1429	55	203	39		169			41470	30
1650	4549099	3	12.5714	69	2	13.1202	0.548725	30	37.8571	50	160	33	172	70	19.53	23.66		0	0										23	4	1	69	2	1	1	3340	41546	12	13.4	22.1429	54	203	39		170			41469	29
1651	4400722	3	12.7143	62	1.5	12.6134	-0.100888	32	38.2857	50	168	34	170	70	17.72	24.22		0	0										32	2	0	62	1.5	1	1	3540	41474	12	12.7	21.7143	55	204	38		174			41409	30
1652	4704067	3	12.4286	73	1.9	13.3982	0.969641	31	40.1429	54	164	31	175	68	20.08	22.2		0	0										28	1	0	73	1.9	1	1	3820	41452	13	13.8	21.4286	52	196	34		172			41399	32
1653	4703830	3	12.2857	67	2.1	12.9781	0.692385	28	40.4286	51	155	29	170	60	21.23	20.76		0	0										27	2	0	67	2.1	1	1	3900	41456	12	13.2	22	55	205	37		166			41401	32
1654	4703880	3	12.7143	67	1.8	12.9781	0.263813	29	39.7143	50	165	34	170	85	18.37	29.41	3850	0	0										29	1	0	67	1.8	1	0	3310	41461	12	13.2	22.2857	58	204	38		182			41402	31
1655	4703283	3	12.5714	64	1.9	12.761	0.189554	30	40.4286	58	160	31	175	75	22.66	24.49		0	0										27	2	0	64	1.9	1	0	3160	41455	12	12.9	22.2857	55	198	37		176			41387	30
1656	4590062	3	12.7143	62	1.4	12.6134	-0.100888	37	39.8571	68	157	38	174	85	27.59	28.08		0	0										26	4	1	62	1.4	1	0	3910	41457	12	12.7	22.2857	53	197	37		171			41402	32
1657	4701659	3	12.5714	65	1.2	12.8339	0.262481	27	36.4286	55	157	35	178	90	22.31	28.41		0	0										28	1	0	65	1.2	1	1	3020	41476	12	13	22.2857	50	186	38		171			41417	31
1658	4701959	3	12.7143	66	1.4	12.9063	0.191991	30	38.4286	60	165	31	170	78	22.04	26.99	3600	0	0										28	1	0	66	1.4	1	1	3360	41459	12	13.1	22.7143	55	204	38		177			41401	31
1659	4706502	3	12.5714	65	1.3	12.8339	0.262481	26	35.2857	51	154	26	178	75	21.5	23.67		0	0										27	2	0	65	1.3	1	1	2730	41543	12	13	23.1429	60	216	42		216			41469	29
1661	4592980	3	12.8571	76	2.1	13.6018	0.744649	26	40.8571	55	165	27	175	89	20.2	29.06	3000	0	0										26	1	0	76	2.1	1	0	4060	41493	13	14.1	22.2857	57	202	39		178			41428	30
1662	4644351	3	12.8571	58	0.8	12.3109	-0.546233	29	40.2857	65	161	30	164	78	25.08	29		1	0										26	2	0	58	0.8	1	0	3940	41493	12	12.3	22.7143	54	199	37		173			41438	32
1663	4710498	3	11.8571	63	1.4	12.6875	0.830341	30	39.4286	55	164	32	174	80	20.45	26.42	2750	0	0										27	2	0	63	1.4	1	0	3310	41507	11	12.8	21.7143	53	200	35		173			41433	29
1664	4710331	3	13	63	1.6	12.6875	-0.312517	28	40.4286	50	158	28	176	68	20.03	21.95	2500	0	0										26	1	0	63	1.6	1	0	2900	41499	13	12.8	22.2857	54	191	35		172			41445	32
1665	4710345	3	12.5714	62	1.2	12.6134	0.04197	30	39.8571	49	156	36	175	60	20.13	19.59		0	0										23	3	1	62	1.2	1	0	3970	41502	12	12.7	22.8571	56	210	44		181			41444	31
1667	4706037	3	12.4286	58	1.2	12.3109	-0.117663	25	40	52.5	168	30	180	90	18.6	27.78	3300	0	0										25	1	0	58	1.2	1	0	3200	41497	12	12.3	22.4286	54	187	38		164			41444	32
1668	4709408	3	11.8571	44	1	11.16	-0.697134	24	39.2857	48.5	162	26	163	61.5	18.48	23.15	1750	0	0										24	1	0	44	1	1	0	2990	41502	11	10.9	24	57	211	40		191			41457	33
1669	4502247	3	11.8571	49	1.4	11.5896	-0.267533	39	38.8571	56	162	41	172	65	21.34	21.97		0	0										33	4	0	49	1.4	1	1	3110	41504	12	11.4	22.2857	53	194	35		161			41463	34
1670	4709511	3	12.7143	67	1.6	12.9781	0.263813	33	39.5714	45	158	37	170	65	18.03	22.49		0	0										24	1	0	67	1.6	1	1	3570	41499	12	13.2	22.1429	553	200	37		171			41442	31
1671	4709478	3	13	65	1.6	12.8339	-0.166091	31	39.4286	63	164	29	182	113	23.42	34.11	3200	0	0										26	1	0	65	1.6	1	0	3340	41499	13	13	21.8571	47	182	36		163			41444	32
1673	4709217	3	12.7143	70	2.1	13.1904	0.476121	29	39.1429	47	154	28	160	73.5	19.82	28.71	2650	1	0										27	1	0	70	2.1	1	1	3600	41500	12	13.5	22.5714	57	199	38		177			41442	31
1674	4708776	3	12.4286	73	2.2	13.3982	0.969641	29	39.1429	55	160	29	175	70	21.48	22.86		2	0										25	1	0	73	2.2	1	0	3520	41497	12	13.8	22.1429	56	203	38		188			41442	32
1675	4708510	3	13.5714	73	2.2	13.3982	-0.173215	29	41.2857	60	172	30	176	75	20.28	24.21	3400	0	0										27	1	0	73	2.2	1	0	3760	41481	13	13.8	22.2857	53	191	37		177			41422	31
1677	4697639	3	12.5714	55	1	12.0771	-0.494295	27	41.5714	65	155	28	175	75	27.06	24.49		0	0										25	1	0	55	1	1	0	3060	41478	12	12	23.7143	58	217	41		194
1679	4707300	3	12.7143	58	1.5	12.3109	-0.403377	33	39.1429	68	150	34	170	70	30.22	24.22	2300	1	0										31	2	0	58	1.5	1	0	3340	41488	12	12.3	21.8571	49	182	34		179			41429	31
1682	4706346	3	12.7143	53	1.7	11.9177	-0.796564	29	37.7143	60	165	40	172	83	22.04	28.06	3100	0	0										27	1	0	53	1.7	1	0	2920	41471	12	11.8	22.2857	53	189	35		165			41410	31
1683	4680929	3	12	60	1.8	12.4634	0.463414	27	37.8571	60	175	33	183	82	19.59	24.49		0	0										24	2	0	60	1.8	1	0	2990	41486	12	12.5	21.5714	53	197	38		172
1684	4705401	3	12.8571	66	2	12.9063	0.0491349	28	38.8571	49	158	33	178	75	19.63	23.67	2200	1	0										28	1	0	66	2	1	0	3100	41477	12	13.1	22.1429	58	213	37		177			41422	32
1688	4613692	3	12.8571	73	2.2	13.3982	0.541071	27	39.5714	55	165	30	174	67.5	20.2	22.29		0	0										27	1	0	73	2.2	1	0	3100	41468	12	13.8	21.4286	52	200	36		171			41410	31
1690	722901	2	11	53	1.1	11.9177	0.917722	40	39.2857	66	163	44	170	97.5	24.84	33.74		0	0										20	5	2	53	1.1	1	0	4500	41604	11	11.8	23.7143	58	227	43		202	45		41528	29
1691	719459	2	12.4286	58	1.1	12.3109	-0.117663	30	39.7143	65	165	31	171	85	23.88	29.07	3200	0	0										28	1	0	58	1.1	1	1	4560	41447	12	12.3	22.5714	55	205	37	35	177	45		41388	31
1692	113688	1	10.1429	27		9.47663	-0.666227	27	40.2857	70	168	30	171	90	24.8	30.78		0	0										26	3	0	27		1	3	3420	41594	10	9.2	23.2857	55	207	40		179	40		41526	30
1694	113219	1	13.1429	70	2	13.1904	0.0475493	26	40.4286	66	166	30	170	75	23.95	25.95		1	0										24	1	0	70	2	1	1	4290	41584	13	13.5	23.7143	60	217	43		203	50		41570	38
1698	112353	1	13	55	0.6	12.0771	-0.922867	23	40.4286	52	153	26	170	60	22.21	20.76		0	0										23	1	0	55	0.6	1	1	3900	41561	13	12	23.2857	55	190	37		170	42		41522	34
1700	111311	1	11.1429	46		11.3346	0.191778	30	39.8571	56	165	31	178	105	20.57	33.14	3600	1	0										28	3	0	46		1	0	3670	41536	11	11.1	23	65	227	41		198	55		41476	31
1702	110837	1	12.4286	51	0.9	11.7553	-0.673298	26	41	54	162	27	180	70	20.58	21.6		0	0										26	2	0	51	0.9	1	0	3380	41520	12	11.6	23	56	202	38		181	41		41449	29
1703	109369	1	12.2857	59		12.3875	0.101771	27	40	60	171	30	174	75	20.52	24.77	3800	0	0										26	1	0	59		1	1	4930	41514	12	12.4	23.1429	61	22	40		19	42		41459	32
1720	276269	7	8.14286	19		8.4959	0.353037	32	38.7143	49	154	31	177	80	20.66	25.54		1	0										33	2	0	19		1	0	2700	41557	8	8.4	25.8571	67	245	47		219	62		41491	30
1721	272746	7	10.5714	48		11.5055	0.93408	25	39.4286	60	160	26	170	70	23.44	24.22		0	0										25	1	0	48		1	1	3300	41458	10	11.3	22.4286	56	208	42		188	42		41396	31
1724	113796	1	8.57143	20		8.62854	0.05711	31	39.2857	70	163	33	170	70	26.35	24.22		0	0										25	5	1	20		1	0	3740	41604	8		23.7143	56	203	45		198	43		41533	29
1731	110701	1	11.7143	50		11.6729	-0.0414301	26	39.4286	70	162	25	180	70	26.67	21.6	3650	0	0										26	1	0	50		1	0	3570	41525	11	11.5	23.5714	60	221	39		204	57		41465	31
1740	278565	7	7	7		6.48916	-0.510839	31	40.4286	42	158	31	173	84	16.82	28.07		0	0										32	1	0	7		1	1	3800	41591	7		22.5714	58	212	41		191	47		41529	31
1741	278559	7	7.85714	15		7.92671	0.069564	30	39.1429	53	160	33	182	115	20.7	34.72		0	0										29	3	0	15		1	0	3150	41596	7		23.1429	56	208	42		187	51		41543	32
1742	24089	6	12.2857	63		12.6875	0.401769	24	41.1429	58	165	26	172	55	21.3	18.59	3400	0	0										24	2	0	63		1	1	3970	41505	12	12.8	22.8571	54	205	42		183	42		41450	32
1745	722135	2	13	66	1.3	12.9063	-0.0937231	31	37.7143	53	160	31	178	70	20.7	22.09	3600	0	0										30	2	0	66	1.3	1	1	2750	41615	12	13.1	21.7143	53	190	39		169	54		41569	33
1747	112946	1	9	21		8.7579	-0.242096	32	41	60	167	37	177	70	21.51	22.34		0	0										27	3	1	21		1	1	3300	41571	9	8.6	22.7143	52	187	36		180	46		41522	33
1749	111316	1	10.8571	42		10.9814	0.124221	24	39.2857	48	160	24	174	90	18.75	29.73		0	0										21	4	0	42		1	0	3520	41541	10	10.7	23.1429	57	197	40		183	42		41471	30
1751	110403	1	8.71429	23		9.00771	0.29342	26	41.2857	60	163	27	173	70	22.58	23.39	4000	0	0										26	1	0	23		1	0	3610	41506	8	8.8	23.5714	61	224	42		198	46		41438	30
1755	109035	1	9.85714	31		9.91193	0.0547853	30	38.7143	48	154	31	168	71	20.24	25.16		0	0										27	1	0	31		1	0	2710	41489	9	9.6	23.5714	58	207	38		179	43		41423	30
1758	108274	1	7.57143	13		7.61344	0.0420154	30	39.8571	65	165	30	178	60	23.88	18.94	3100	0	0										29	1	0	13		1	1	4150	41462	7		23.4286	59	211	44		209	45		41399	31
1759	107690	1	12.4286	59		12.3875	-0.0410874	28	39.2857	65	163	26	177	81	24.46	25.85		1	0										28	1	0	59		1	0	3360	41452	12	12.4	23	54	203	39		181	47		41386	30
1762	221418	11	13	62		12.6134	-0.386602	26	39	51.5	154	30	168	60	21.72	21.26		0	0										24	1	0	62		1	0	3350	41610	13	12.7	23.4286	53	211	41		187	56		41561	33
1767	718772	2	11.4286	57	1	12.2337	0.805098	33	41	55	162	36	180	70	20.96	21.6		0	0										27	1	0	57	1	1	0	3700	41448	11	12.2	22.5714	55	205	42		176	36		41388	31
1768	113814	1	12.7143	58		12.3109	-0.403377	35	38	64	160	40	172	80	25	27.04		0	0										32	2	0	58		1	1	3450	41617	12	12.3	21.5714	59	214	42		204	55		41579	34
1773	111664	1	9.14286	28		9.58832	0.445464	30	39.8571	54	164	30	172	60	20.08	20.28		1	0										27	1	0	28		1	0	4340	41547	9	9.3	23.4286	60	211	42		205	44		41483	30
1776	110493	1	12.5714	57		12.2337	-0.337758	30	38.5714	60	160	37	175	90	23.44	29.39		0	0										24	1	1	57		1	1	3520	41525	12	12.2	23.2857	56	207	39		185	50		41506	37
1777	110363	1	11	40	1.3	10.7984	-0.201588	33	39.7143	55	165	31	175	80	20.2	26.12		0	0										27	1	0	40	1.3	1	1	3640	41513	11	10.5	23.2857	56	205	40		177	51		41448	30
1779	86677	1	8.28571	13		7.61344	-0.67227	24	38.7143	60	160	28	170	82	23.44	28.37		0	0										23	2	0	13		1	1	3340	41515	7		24.2857	57	209	41		193	50		41449	30
1781	108915	1	11.5714	47		11.4205	-0.150901	31	37.4286	51	160	36	174	80	19.92	26.42	3000	0	0										24	2	1	47		1	1	3610	41501	11	11.2	23.4286	59	206	41		195	47		41476	36
1783	108776	1	9.14286	33		10.119	0.976166	26	39.5714	45	155	28	183	90	18.73	26.87	3800	0	0										26	1	0	33		1	0	3680	41476	9	9.8	23.4286	57	211	42		187	47		41409	30
1786	221065	11	10.5714	39		10.7052	0.133792	29	39.1429	63	166	34	182	82	22.86	24.76		1	0										29	1	0	39		1	1	4110	41584	10	10.4									41515	30
1793	721633	2	12.7143	68	1.8	13.0494	0.335101	31	40.2857	60	160	32	174	62	23.44	20.48	3300	0	0										29	1	0	68	1.8	1	2	3400	41604	12	13.3	22.1429	55	201	40	33	177	61		41542	31
1794	723296	2	13.1429	78	1.7	13.7353	0.592426	27	39.4286	50.5	160	30	178	67.5	19.73	21.3	3000	0	0										27	1	0	78	1.7	1	0	3500	41609	13	14.3	22.5714	57	205	42		192	44		41540	30
1795	719322	2	12.7143	66	1.2	12.9063	0.191991	27	38.5714	73	171	31	183	110	24.96	32.85		0	0										26	3	0	66	1.2	1	0	4000	41470	12	13.1	22.1429	57	208	39		183	56		41401	30
1798	113194	1	9.14286	21		8.7579	-0.384954	25	38.8571	45	162	30	172	65	17.15	21.97		0	0										22	2	0	21		1	0	3370	41593	9	8.6	23.8571	60	217	41		193	46		41522	29
1800	112150	1	11.2857	46		11.3346	0.0489223	27	40.8571	70	167	27	175	70	25.1	22.86		0	0										27	1	0	46		1	0	3520	41554	11	11.1	22.8571	51	202	39		186	45		41478	29
1802	85461	1	11.5714	39		10.7052	-0.866208	33	38.7143	53	159	35	162	70	20.96	26.67		0	0										32	2	0	39		1	1	3120	41546	11	10.4	23.1429	58	203	39		196	64		41486	31
1804	82872	1	10.8571	43		11.0712	0.214063	28	39.4286	60	162	34	172	80	22.86	27.04		0	0										29	2	0	43		1	1	4180	41527	10	10.8	23.2857	58	210	40		202	43		41451	29
1807	108423	1	8.42857	18		8.35971	-0.0688585	31	38.8571	58.5	160	31	180	67	22.85	20.68		0	0										29	2	0	18		1	1	3110	41509	8	8.3	23	46	189	39		168	40		41438	29
1808	109960	1	8.71429	15		7.92671	-0.787579	32	39.8571	70	160	32	175	70	27.34	22.86		1	0										25	1	0	15		1	1	3530	41507	8	8	23.7143	53	204	41		189	40		41483	36
1813	108685	1	12	50	1.2	11.6729	-0.327144	28	39	70	166	31	171	90	25.4	30.78		0	0										26	1	0	50	1.2	1	0	3680	41478	12	11.5	23	52	200	39		175	51		41415	31
1815	107727	1	11.2857	50		11.6729	0.387142	29	41.2857	75	172	37	182	75	25.35	22.64	3200	0	0										22	2	1	50		1	1	4620	41440	11	11.5	23.2857	60	207	40		204	47		41417	36
1818	257251	15	13.5714	71		13.2602	-0.311266	22	41	54	165	23	184	101	19.83	29.83	3300	0	0										22	1	1	71		1	0	3100	41467	13	13.6	24.5714	59	226	41		187	520		41450	37
1825	720595	2	11.7143	56	0.9	12.1558	0.441465	30	41.4286	65	163	34	175	100	24.46	32.65	2800	0	0										28	1	0	56	0.9	1	2	4000	41530	11	12.1	22.7143	58	209	38		179	60		41507	36
1826	113891	1	9	21		8.7579	-0.242096	26	38.7143	59	161	26	172	86	22.76	29.07		0	0										26	2	0	21		1	0	3380	41612	9	8.6	23.1429	61	210	42		201	47		41543	30
1831	113099	1	12.2857	64	1.7	12.761	0.475268	37	38.8571	64	166	38	178	80	23.23	25.25		0	0										23	5	2	64	1.7	1	0	3150	41590	12		23	53	203	41		187	43		41522	30
1834	108389	1	11.8571	50		11.6729	-0.184286	29	40.4286	58.5	170	32	180	84	20.24	25.93	2800	1	0										27	1	0	50		1	0	2980	41536	11	11.5	23	57	197	38		177	40		41463	29
1835	112443	1	10.7143	38		10.6108	-0.10346	30	40.8571	52	160	32	171	85	20.31	29.07		0	0										27	2	1	38		1	0	3350	41560	10	10.3	23.2857	54	203	39		174	46		41492	30
1839	110824	1	7.85714	17		8.21969	0.36255	27	38.7143	50	150	28	170	60	22.22	20.76		0	0										24	1	0	17		1	1	3530	41534	7		24.1429	58	212	45		209	52		41468	30
1843	109445	1	8.57143	13		7.61344	-0.957984	27	40.4286	60	172	33	175	100	20.28	32.65	3150	0	0										27	1	0	13		1	0	4050	41494	7		24.1429	61	219	42		198	43		41424	30
1846	108626	1	11	35		10.3199	-0.680066	24	39.1429	48	160	28	173	75	18.75	25.06		1	0										24	1	0	35		1	0	3080	41476	11	10	23.1429	56	195	38		174	41		41413	31
1847	108474	1	11.7143	43		11.0712	-0.643081	27	40.2857	55	165	27	165	72.5	20.2	26.63		0	0										27	1	0	43		1	1	3100	41464	11	10.8	23.2857	52	198	39		187	47		41450	38
1848	107703	1	10.1429	32		10.0163	-0.126573	23	40.2857	51	156	29	170	70	20.96	24.22	3500	0	0										23	2	0	32		1	0	3230	41446	10	9.7	23.2857	56	208	40		174	41		41427	37
1849	257877	15	6.85714	9		6.90412	0.0469752	27	39	50	164	48	173	70	18.59	23.39	3000	0	0										25	2	1	9		1	1	3000	41515	6		22.8571	54	207	44		185		50	41450	30
1851	95449	12	12.7143	63	1.6	12.6875	-0.0268033	29	40.2857	42	150	35	170	52	18.67	17.99		0	0										22	3	2	63	1.6	1	0	3100	41461	12	12.8	27.1429	53	199	37		175			41448	38
1854	691430	2	13.4286	70	1.7	13.1904	-0.238165	28	40	52.5	160	32	173	60	20.51	20.05	3000	0	0										27	2	0	70	1.7	1	1	3350	41508	13	13.5	22.4286	53	194	36		164	55		41444	30
1855	719963	2	12.8571	62	2.3	12.6134	-0.243744	33	37.2857	53	164	34	174	75	19.71	24.77		0	0										27	2	0	62	2.3	1	0	3050	41474	12	12.7	22.2857	54	200	37		175	43		41410	30
1860	113117	1	11.2857	51		11.7553	0.46956	27	36.8571	59	157	27	180	115	23.94	35.49		0	0										25	2	1	51		1	1	2940	41602	11	11.6	23.7143	57	213	40		186	41		41555	33
1864	111250	1	11.1429	43		11.0712	-0.0716534	22	36.5714	60	163	25	178	70	22.58	22.09		0	0										22	1	0	43		1	0	2520	41279	11		23.2857	60	217	38		180	46		41498	31
1865	110698	1	9.28571	25		9.24686	-0.0388504	25	40.5714	54	168	28	174	90	19.13	29.73		0	0										26	1	0	25		1	0	3450	41516	9	9	23.2857	56	205	41		171	42		41497	37
1870	109974	1	8.28571	18		8.35971	0.0739995	28	39.5714	52	160	41	168	55	20.31	19.49		0	0										28	3	0	18		1	0	3350	41504	8	8.3	23	53	197	38		177	46		41448	32
1871	109873	1	8.85714	24		9.12853	0.271389	24	40.5714	51	168	27	178	77.5	18.07	24.46		0	0										25	1	0	24		1	0	3500	41495	8	8.9	23.2857	86	212	42		187	45		41443	32
1873	101664	1	11.5714	49		11.5896	0.018181	26	40.2857	50	162	26	176	70	19.05	22.6		0	0										26	2	0	49		1	0	3450	41486	11	11.4	22.8571	56	203	38		176	410		41417	30
1875	108288	1	12.2857	64	1.2	12.761	0.475268	25	36.7143	50	156	34	175	57	20.55	18.61		0	0										23	2	0	64	1.2	1	1	2840	41489	12	12.9	30.7143								41424	30
1877	107900	1	11.5714	57	1.2	12.2337	0.662242	29	41.5714	58	158	27	170	80	23.23	27.68		0	0										29	1	0	57	1.2	1	1	4600	41441	11	12.2									41373	30
1885	186511	10	8.85714	21		8.7579	-0.0992379	27	39.5714	60	165	36	175	84	22.04	27.43	3300	0	0										27	1	0	21		1	1	4180	41486	8	8.6	22.5714	56	205	38	36	172	52		41416	30
1890	113590	1	8	20		8.62854	0.628538	28	37.5714	52	165	29	178	105	19.1	33.14	3500	0	0										27	1	0	20		1	1	3590	41604	8	8.5	23	64	223	43		189	46		41527	29
1893	113145	1	12.2857	60	1.3	12.4634	0.1777	27	36.5714	50	160	30	170	65	19.53	22.49		0	0										27	1	0	60	1.3	1	0	2760	41607	12	12.5	23.2857	56	24	39		179	41		41543	30
1899	110422	1	8.42857	18		8.35971	-0.0688585	24	41.1429	60	160	30	168	63	23.44	22.32		0	0										24	1	0	18		1	0	3560	41506	8	8.3	23	59	208	38		183	50		41438	30
1903	107760	1	9.42857	24		9.12853	-0.300041	24	41	50	165	25	178	70	18.37	22.09		0	0										24	1	0	24		1	1	3020	41464	9	8.9	23.7143	56	206	40		177	43		41396	30
1905	108102	1	11.7143	44		11.16	-0.554278	19	41.2857	59	170	25	178	100	20.42	31.56		0	0										21	1	0	44		1	1	3300	41452	11	10.9	23.4286	55	198	41		173	43		41391	31
1906	108068	1	8	15		7.92671	-0.073293	30	38.5714	52	165	32	170	63	19.1	21.8		0	0										25	3	0	15		1	0	3470	41466	8	8	23.4286	56	209	41		192	47		41399	30
1909	95608	12	11.7143	60	1.5	12.4634	0.749128	25	39.7143	50	160	34	170	75	19.53	25.95		0	0										19	5	1	60	1.5	1	0	3690	41467	11	12.5	21.8571	54	199	37		178			41417	32
1910	220259	11	10.7143	43		11.0712	0.356919	33	38.2857	56	154	36	172	65	23.61	21.97		0	0										33	2	0	43		1	0	3280	41555	10	10.8	22.4286	59	209	40		180			41484	29
1916	24395	6	7	8		6.70314	-0.296858	26	39.1429	50	163	28	175	60	18.82	19.59	3400	0	0										27	1	0	8		1	1	3150	41551	6		22	53	195	37		164			41518	35
1919	113693	1	10.8571	40		10.7984	-0.0587305	32	39.1429	70	165	33	180	100	25.71	30.86		0	0										23	2	1	40		1	1	3490	41601	11	10.5	22.8571	59	206	40		187	45		41540	31
1922	112477	1	9.42857	27		9.47663	0.0480592	33	35	55	159	35	169	60	21.76	21.01		0	0										27	2	1	27		1	0	3000	41602	9	9.2	23.1429	61	214	43		193	41		41533	30
1923	112177	1	9.85714	25		9.24686	-0.610278	27	40.1429	60	170	28	178	80	20.76	25.25	2900	0	0										25	1	0	25		1	0	3700	41558	9	9	23.2857	58	215	43		191	50		41515	33
1927	110003	1	8.28571	17		8.21969	-0.0660206	28	40.7143	53	161	31	165	70	20.45	25.71	2400	0	0										26	1	0	17		1	3	3490	41500	8	8.2	23.8571	59	208	42		184	40		41429	29
1928	109661	1	9.85714	35		10.3199	0.462792	34	39.7143	53	162	33	180	65	20.2	20.06	3100	0	0										30	2	0	35		1	0	3060	41500	9	10	23	59	211	42		177	41		41433	30
1929	109756	1	12.7143	66	1.5	12.9063	0.191991	25	39.8571	68	165	26	170	62	24.98	21.45	3300	0	0										24	1	0	66	1.5	1	0	3320	41497	12	13.1	29	69	265	54		253	41		41467	35
1931	108845	1	12.5714	49		11.5896	-0.981819	22	41.4286	48	163	30	173	65.5	18.07	21.89		0	0										21	1	0	49		1	0	3460	41470	11	11.4	24.7143	61	214	40		178	480		41401	30
1935	108246	1	12.4286	48		11.5055	-0.923064	25	38.1429	64	165	24	177	65	23.51	20.75		0	0										25	1	0	48		1	0	2960	41475	12	11.3	23.4286	52	202	36		185	50		41388	27
1936	107204	1	7.42857	14		7.77288	0.344304	25	41.2857	60	164	23	174	56	22.31	18.5		0	0										25	2	0	14		1	0	4240	41449	7		23.2857	61	213	40		191	51		41430	37
1937	107806	1	13.4286	67		12.9781	-0.450473	24	40.5714	39	156	29	171	60	16.03	20.52		0	0										22	1	0	67		1	1	3800	41446	13	13.2	23.2857	53	183	40		204	58		41400	33
1938	259506	15	12.1429	48	1.4	11.5055	-0.63735	25	41.5714	58	167	27	180	85	20.8	26.23	3250	0	0										25	2	0	48	1.4	1	0	3500	41590	12	11.3	25.1429	63	215	46		201	405		41584	39
1940	188039	10	11.2857	50		11.6729	0.387142	29	38.8571	44	167	30	177	78	15.78	24.9	3400	0	0										26	2	0	50		1	0	3600	41554	11	11.5	19.8571	47		30			51		41472	28
1942	186303	10	9.57143	28		9.58832	0.0168938	29	39.4286	57.5	164	30	175	95	21.38	31.02		0	0											1	0	28		1	0	3150	41479	9	9.3	22.8571	57	208	38	36	185	60		41452	36
1951	720568	2	10.7143	49	3.2	11.5896	0.875323	34	39	60	165	37	181	86	22.04	26.25		1	0										27	1	0	49	3.2	1	1	3540	41529	10	11.4	23.1429	61	220	41		206	33		41506	36
1952	585457	2	12.5714	64	1.3	12.761	0.189554	39	39	48	158	42	169	70	19.23	24.51	2750	1	0										29	6	1	64	1.3	1	1	3090	41462	12	12.9	23.1429	57	205	39		173	52		41396	30
1953	113722	1	12.2857	61		12.5387	0.252999	22	41	65	163	23	170	60	24.46	20.76		0	0										22	1	0	61		1	0	3830	41593	12	12.6	23.5714	60	228	44		198	60		41527	30
1954	113312	1	12.2857	66		12.9063	0.620563	23	39.7143	60	168	23	178	60	21.26	18.94		0	0										24	1	0	66		1	0	3630	41590	12	13.1	23.2857	58	212	40		183	43		41522	30
1958	112645	1	9.42857	26		9.36285	-0.0657197	35	39	50	160	37	170	67.5	19.53	23.36		0	0										25	3	0	26		1	1	4270	41578	9	9.1	23.5714	60	212	45		208	52		41512	30
1959	111380	1	12.2857	66	1.5	12.9063	0.620563	27	40.7143	49	161	27	175	65	18.9	21.22		0	0										26	1	0	66	1.5	1	0	3630	41534	12	13.1	23.2857	62	220	42		197	47		41472	31
1960	111358	1	11.7143	40		10.7984	-0.915874	30	38.7143	72	162	31	178	80	27.43	25.25		0	0										28	2	0	40		1	1	2880	41553	10	10.5	23.7143	55	211	43		184	42		41487	30
1961	110739	1	11.1429	41	0.7	10.8904	-0.252413	24	39.2857	58	168	25	171	90	20.55	30.78		0	0										21	3	1	41	0.7	1	1	3060	41528	11	10.6	23.1429	50	196	35		174	40		41521	39
1962	112111	1	9.14286	21		8.7579	-0.384954	26	40.5714	65	160	25	180	90	25.39	27.78		1	0										25	1	0	21		1	1	3630	41556	9	8.6	23	52	198	38		164	42		41512	33
1966	110297	1	9	19		8.4959	-0.504105	27	37.5714	64	165	30	165	62.5	23.51	22.96	3500	0	0										26	1	0	19		1	0	2490	41528	8	8.4	23	53	191	38		168	40		41457	29
1970	109608	1	12	43		11.0712	-0.928795	30	41.2857	50	156	31	164	60	20.55	22.31		0	0										29	2	0	43		1	1	3570	41485	12	10.8	23.7143	56	192	39		181	51		41417	30
1972	101589	1	11	41		10.8904	-0.109555	29	38.8571	54	160	30	180	92	21.09	28.4		0	0										25	2	0	41		1	0	2650	41488	10	10.6	23.4286	59	213	35		167	52		41417	29
1981	559273	14	11.7143	51	0.7	11.7553	0.0409884	26	41.7143	45.5		27	185	85		24.84	3200	0	0											2	0	51	0.7	1	1	3430	41500	11	11.6	24.1429	60	224	44		188		144	41494	39
1982	245919	13	12.5714	67	1.6	12.9781	0.406671	32	40.5714	62	158	32	170	75	24.84	25.95	3500	0	0										29	2	0	67	1.6	1	1	3460	41523	12	13.2	22.5714	55	197	36		178	37		41445	28
1986	189155	10	11.1429	48		11.5055	0.36265	24	38.4286	52	164	34	174	70	19.33	23.12		0	0										23	1	0	48		1	1	3410	41603	11	11.3	22.8571	61	225	44	39	176	55		41522	28
1989	416939	8	11.8571	53	1.7	11.9177	0.0605801	32	40.4286	47	158	34	180	70	18.83	21.6	3600	0	0										31	1	0	53	1.7	1	0	3700	41586	11	11.8	20.5714	51	191	34		155		110	41564	36
1991	415499	8	12.7143	66	1.9	12.9063	0.191991	27	40.4286	60	160	28	183	87.5	23.44	26.13	3300	0	0										26	1	0	66	1.9	1	1	4100	41564	12	13.1	24.7143	65	236	46		203		122	41513	32
1992	409622	8	13.1429	70	2	13.1904	0.0475493	30	39.7143	75	165	32	178	75	27.55	23.67	4000	0	0										30	1	0	70	2	1	0	3200	41475	13	13.5	24.1429	59	219	39		186		82	41458	37
1993	396737	8	12.8571	55	2	12.0771	-0.780009	28	40.2857	65	164	30	172	65	24.17	21.97	3000	2	0										25	2	0	55	2	1	0	4100	41467	12	12	24.4286	58	223	41		189		120	41448	37
1994	408255	8	12.5714	66	1.6	12.9063	0.334849	33	40.4286	53.5	160	31	170	90	20.9	31.14		1	0										29	3	0	66	1.6	1	1	3550	41453	12	13.1	25.4286	64	234	44		194		756	41431	36
1996	407662	8	12.7143	68	1.3	13.0494	0.335101	26	38.2857	75	172	29	182	70	25.35	21.13	4200	0	0										23	1	0	68	1.3	1	1	3450	41461	12	13.3	24.4286	60	218	44		205		114	41408	32
1997	278509	7	7.71429	10		7.09421	-0.62008	23	40	59	158	24	178	90	23.63	28.41		0	0										24	1	0	10		1	1	4260	41589	7		21.2857	56	195	34		162	36		41532	31
2003	23531	6	12	63		12.6875	0.687483	29	38.2857	59	162	29	185	90	22.48	26.3	3500	1	0										28	2	0	63		1	1	3980	41472	12	12.8	20.2857	4.9	187	37		167	4		41424	33
2004	23556	6	9	27		9.47663	0.476631	29	40.8571	63	170	31	175	85	21.8	27.76	3500	0	0										29	2	0	27		1	1	3260	41456	8	9.2	22.1429	5.1	193	38		174	3.9
2005	21515	6	9.14286	26		9.36285	0.219994	31	39.7143	75	166	36	183	87.5	27.22	26.13	3100	0	0										30	2	0	26		1	1	3490	41452	9	9.1	21.1429	52	189	36		159	47		41408	33
2006	4725503	3	12.2857	52	1.3	11.8369	-0.448825	33	41	65	161	34	174	67	25.08	22.13	3100	0	0										33	2	0	52	1.3	1	1	3370	41600	12	11.7	22.4286	53	190	38		172			41545	32
2007	4477708	3	12.8571	70	2.2	13.1904	0.333265	34	38.8571	75.5	165	33	175	75	27.73	24.49		0	0										30	2	0	70	2.2	1	0	3460	41616	12	13.5	22.8571	54	201	42		199			41562	32
2008	4725672	3	13	63	1.4	12.6875	-0.312517	28	39.8571	70	165	30	165	70	25.71	25.71		1	0										26	1	0	63	1.4	1	0	3790	41606	13	12.8	22	50	195	34		171			41545	31
2009	4724833	3	12.7143	64	1.4	12.761	0.0466957	31	37	63	168	31	175	77	22.32	25.14	3400	0	0										25	1	0	64	1.4	1	0	3140	41624	12	12.9	22.2857	53	207	40		169			41555	30
2012	4724159	3	12.1429	59	1.7	12.3875	0.244627	26	39.4286	50	163	32	173	69	18.82	23.05	3000	1	0										25	1	0	59	1.7	1	1	3140	41601	12	12.4	22.2857	51	193	37		173			41533	30
2013	4723451	3	12	55	1.9	12.0771	0.0771326	28	41.4286	64	163	33	173	85	24.09	28.4		0	0										27	1	0	55	1.9	1	0	4140	41584	12	12	22	57	211	38		178			41525	31
2014	4723802	3	12.2857	50	1	11.6729	-0.612858	27	40.5714	69.5	165	30	175	90	25.53	29.39	3130	0	0										27	1	0	50	1	1	0	3130	41590	12	11.5	22	48	186	36		173			41533	31
2015	4657960	3	13	66	1.7	12.9063	-0.0937231	32	37.2857	60	167	33	168		21.51		2400	0	0										27	1	0	66	1.7	1	1	2840	41624	11	13.1	22	57	206	37		176			41561	31
2017	4713469	3	12.8571	65	2.2	12.8339	-0.0232332	38	40.2857	50	160	39	175	69	19.53	22.53	3400	1	0										29	4	0	65	2.2	1	1	3650	41589	12	13	22.4286	55	200	37		178			41558	35
2018	4722846	3	13.2857	71	1.5	13.2602	-0.025552	31	39.2857	43.5	160	36	172	75	16.99	25.35		0	0										28	2	0	71	1.5	1	0	3560	41594	13	13.6	25.4286	65	743	46		223			41525	30
2019	4718208	3	12.1429	55	1.2	12.0771	-0.0657254	28	37.1429	64	170	30	165	73	22.15	26.81	3500	0	0										26	2	0	55	1.2	1	1	3080	41605	12	12	21.8571	52	194	35		176			41539	30
2020	4722322	3	12.4286	67	1.8	12.9781	0.549527	31	41	60	156	34	170	70	24.65	24.22	3000	0	0										28	1	0	67	1.8	1	1	3240	41578	12	13.2	28	85	306	59		286		161	41561	37
2021	4721547	3	12.2857	62	1.9	12.6134	0.327684	31	38.4286	57.5	165	40	168	65	21.12	23.03		0	0										22	4	1	62	1.9	1	1	3430	41595	12	12.7	22.2857	53	192	41		184			41538	31
2022	4720396	3	12	59	1.5	12.3875	0.387485	29	39.7143	48	160	33	185	82	18.75	23.96	2950	1	0										27	1	0	59	1.5	1	0	3160	41585	12	12.4	22	53	192	38		175			41519	30
2024	4721642	3	11.8571	50	1.1	11.6729	-0.184286	28	39.4286	77.5	163	29	175	110	29.17	35.92		0	0										27	2	0	50	1.1	1	1	3350	41586	11	11.5	22.2857	51	198	38		177			41529	31
2026	4721534	3	12.4286	67	2	12.9781	0.549527	25	39.8571	88	162	33	160	80	33.53	31.25	2300	1	0										25	2	0	67	2	1	0	3300	41579	12	13.2	22	55	198	40		162			41514	30
2027	4721054	3	12.7143	60	2.4	12.4634	-0.250872	28	41.4286	50	158	28	176	66	20.03	21.31	4000	0	0										28	3	0	60	2.4	1	0	3610	41569	12	12.5	22.2857	53	206	36		172			41515	32
2029	4709924	3	13.4286	73	1.7	13.3982	-0.0303591	34	38.1429	47	157	40	172	64	19.07	21.63		1	0										28	2	1	73	1.7	1	0	2460	41565	13	13.8	22.5714	56	210	36		171			41498	30
2030	4717124	3	12.5714	70	1.2	13.1904	0.618979	27	37.8571	58.4	166	32	170	67	21.19	23.18	3300	0	0										25	1	0	70	1.2	1	1	2750	41566	12	13.5	22.4286	60	214	40		180			41512	32
2031	4716970	3	12.4286	62	1.6	12.6134	0.184826	27	38.5714	54	165	31	170	75	19.83	25.95	2500	0	0										22	4	0	62	1.6	1	0	2880	41558	12	12.7	21.8571	52	193	36		173			41504	32
2033	4716893	3	12.4286	57	2.2	12.2337	-0.194902	35	40.5714	65	166	36	175	77	23.59	25.14	3400	0	0										30	3	0	57	2.2	1	1	3740	41544	12	12.2	21.7143	55	193	37		182			41490	32
2034	4592364	3	12.1429	54	1.3	11.9978	-0.145062	28	39.7143	53	160	34	173	79	20.7	26.4		0	0										25	2	0	54	1.3	1	0	3280	41549	12	11.9	22	56	200	36		169			41490	31
2035	4716748	3	12.2857	68	1.7	13.0494	0.763673	30	38.2857	55	166	32	167	77.5	19.96	27.79	3400	0	0										31	1	0	68	1.7	1	1	3200	41558	12	13.3	22.4286	58	213	41		173			41504	32
2037	4600714	3	12.1429	61	1.4	12.5387	0.395855	34	38.1429	60	171	34	176	76	20.52	24.54		0	0										24	1	0	61	1.4	1	1	2960	41559	12	12.6	21.4286	51	193	38		164			41497	31
2039	4708635	3	13	67	2	12.9781	-0.0219011	31	40.2857	75	168	29	177	65	26.57	20.75	2500	1	0										30	1	0	67	2	1	1	2620	41543	12	13.2	22.8571	54	209	39		166			41484	31
2040	4716529	3	12	54	1	11.9978	-0.00220364	29	40.4286									0	0											1	0	54	1	1	0	3450	41541	12		21.8571	45	175	36		167			41470	30
2041	4701294	3	12.2857	61	1.6	12.5387	0.252999	29	40.1429	49.5	158	33	162	60	19.83	22.86	3400	1	0										26	2	0	61	1.6	1	1	3070	41538	12	12.6	22.2857	47	182	35		161			41476	31
2042	4715516	3	12.1429	60	1.1	12.4634	0.320556	31	40.4286	70	175	34	180	70	22.86	21.6	4400	0	0										29	2	0	60	1.1	1	0	4030	41536	12	12.5	22	50	199	37		184			41480	32
2046	4714681	3	12.7143	65	1.3	12.8339	0.119623	27	41.8571	56	156	29	172	70	23.01	23.66		0	0										26	2	0	65	1.3	1	1	3750	41522	12	13	21.2857	52	185	35		165			41469	32
2047	4715058	3	12.5714	53	1.5	11.9177	-0.653706	31	41.2857	65	174	27	180	95	21.47	29.32	3500	0	0										31	2	0	53	1.5	1	0	4130	41526	12	11.8	23.1429	59	205	43		187			41470	32
2048	4714516	3	12.5714	73	1.9	13.3982	0.826785	30	39.1429	50	152	32	168	64	21.64	22.68	3200	1	0										30	1	0	73	1.9	1	0	3170	41518	15		21.1429	49	183	39		166			41478	34
2049	4693144	3	12.7143	57	1	12.2337	-0.480616	32	41.1429	54	160	35	176	80	21.09	25.83		0	0										28	3	0	57	1	1	0	3400	41457	12	12.2	22.7143	54	197	35		176			41390	30
2050	4704421	3	12.8571	63	1.8	12.6875	-0.169659	28	40.4286	62.5	165	31	178	75	22.96	23.67	3350	0	0										27	1	0	63	1.8	1	0	3310	41460	12	12.8	22.8571	53	192	38		185			41403	31
2052	4696149	3	12.5714	54	1	11.9978	-0.573632	29	41.4286	50	162	33	183	75	19.05	22.4	3600	0	0										29	1	0	54	1	1	0	3540	41454	12	11.9	22.5714	48	186	34		167			41395	31
2053	4695635	3	12.2857	62	1.6	12.6134	0.327684	31	40.4286	46	158	36	170	65	18.43	22.49		0	0										29	2	0	62	1.6	1	0	3470	41456	12	12.7	22.2857	55	190	40		186			41401	32
2055	4703781	3	12.7143	59	1.5	12.3875	-0.326801	34	38.5714		165							0	0											3	1	59	1.5	1	1	3600	41468	12	12.4	22.4286	55	205	35		174			41408	31
2056	4667775	3	12.7143	65	1.8	12.8339	0.119623	31	39.1429	57.5	166	39	175	85	20.87	27.76	4000	0	0										25	1	0	65	1.8	1	1	3640	41461	12	13	22.7143	56	202	40		189			41401	31
2058	4702484	3	12.7143	61	1	12.5387	-0.175573	30	41.5714	65	164	29	169	70	24.17	24.51		0	0										29	1	0	61	1	1	1	3050	41444	12	12.6	22.8571	56	211	38		168			41382	31
2059	4703027	3	12.2857	69	2.1	13.1202	0.834439	29	39.7143	58	167	31	170	60	20.8	20.76	2750	0	0										30	1	0	69	2.1	1	0	3570	41456	12	13.4	23	57	210	39		196			41389	30
2060	4702925	3	12.7143	64	1.4	12.761	0.0466957	27	41.1429	48	168	30	172	80	17.01	27.04		0	0										26	1	0	64	1.4	1	0	3440	41445	12	12.9	22.8571	54	195	38		16			41388	31
2061	4702974	3	12.4286	69	1.2	13.1202	0.691581	30	39.5714	65	164	31	180	75	24.17	23.15	3250	0	0										27	1	0	69	1.2	1	1	4210	41456	12	13.4	22.4286	58	204	40		191			41391	30
2063	4702438	3	12.5714	67	1.6	12.9781	0.406671	30	38.2857	53	164	33	170	64	19.71	22.15	3600	0	0										27	1	0	67	1.6	1	0	3400	41462	12	13.2	22.5714	60	222	39		181			41408	32
2064	4702384	3	12.8571	70	2.4	13.1904	0.333265	28	39	60	156	31	178	70	24.65	22.09	3150	0	0										27	1	0	70	2.4	1	1	3990	41457	12	13.5	21.8571	55	199	37		173			41400	31
2065	4697268	3	12.8571	57	0.7	12.2337	-0.623472	28	41.1429	60	165	29	168	65	22.04	23.03		0	0										25	2	0	57	0.7	1	1	3620	41437	12	12.2	22	52	191	35		165			41375	31
2067	4711322	3	12	64	1.3	12.761	0.760982	38	36.5714	49.5	156	44	171	80	20.34	27.36	3000	0	0										27	2	0	64	1.3	1	1	2570	41526	12	12.9	22.5714	54	204	36		167			41449	29
2069	4665042	3	12.2857	70	2	13.1904	0.904693	38	38.7143	55	163	37	179	80	20.7	24.97		0	0										26	1	0	70	2	1	1	4680	41516	12	13.5	21.8571	55	211	40		190			41462	32
2071	4711006	3	12.7143	60	1.5	12.4634	-0.250872	29	38.8571	48	166	30	178	60	17.42	18.94		0	0										26	1	0	60	1.5	1	0	3160	41513	12	12.5	22	50	181	34		169			41456	31
2072	4710834	3	13	68	2.5	13.0494	0.0493869	29	39.2857	68	172	33	176	78	22.99	25.18	4100	0	0										26	3	0	68	2.5	1	0	3280	41510	13	13.3	22.5714	53	198	39		175			41455	32
2073	4705424	3	12.1429	52	1.5	11.8369	-0.305969	27	39.5714	54	163	30	176	80	20.32	25.83	3650	1	0										27	1	0	52	1.5	1	0	3530	41507	12	11.7	22	50	190	38		165			41441	30
2074	4710267	3	12	52	1.2	11.8369	-0.163111	28	41.4286	75	160	28	178	95	29.3	29.98	3900	0	0										27	1	0	52	1.2	1	1	3520	41493	12	11.7	21.7143	50	186	36		158			41433	31
2075	4697221	3	12.4286	60	1.9	12.4634	0.034842	33	39.8571	45	155	42	172	85	18.73	28.73	3200	0	0										28	2	0	60	1.9	1	0	3120	41504	12	12.5	21.1429	54	189	34		157			41442	31
2076	4710568	3	12.7143	66	1.9	12.9063	0.191991	27	40.4286	62	165	29	169	81	22.77	28.36	2500	0	0										26	1	0	66	1.9	1	0	2670	41500	12	13.1	22.5714	51	202	35		173			41445	32
2078	4710128	3	12.4286	65	1.1	12.8339	0.405337	33	40.2857	67	165	34	178	89	24.61	28.09	2700	0	0										33	1	0	65	1.1	1	0	2940	41497	12	13	22.1429	48	193	37		160			41438	31
2079	4709475	3	12.7143	60	1.5	12.4634	-0.250872	32	41.4286	67	170	41	173	93	23.18	31.07	3000	0	0										31	1	0	60	1.5	1	0	3720	41487	12	12.5	22	53	189	36		171			41424	31
2080	4707853	3	12.7143	64	1.7	12.761	0.0466957	29	40.7143	58	166	31	174	80	21.05	26.42	3150	0	0										25	2	0	64	1.7	1	0	3670	41489	12	12.9	22.2857	55	199	39		177			41433	32
2082	470851	3	12.8571	71	2.1	13.2602	0.40302	26	39.4286	45	158	30	180	65	18.03	20.06	3500	0	0										26	1	0	71	2.1	1	0	3430	41494	12	13.6	21	52	192	35		164			41442	32
2083	4708509	3	12.4286	60	1.4	12.4634	0.034842	32	39	46	160	32	174	61	17.97	20.15	2250	0	0										32	1	0	60	1.4	1	0	3250	41497	12	12.5	22.2857	53	197	39		169			41443	32
2085	4618165	3	12.4286	59	1.8	12.3875	-0.0410874	29	37.8571	60	170	36	170	72	20.76	24.91	3950	0	0										23	3	0	59	1.8	1	0	3150	41505	12	12.4	21.8571	56	201	37		166			41448	31
2086	4708495	3	13.4286	73	1.5	13.3982	-0.0303591	30	41.1429	60	164	33	170	75	22.31	25.95	4400	0	0										28	1	0	73	1.5	1	0	3610	41482	13	13.8	22.2857	51	199	37		72			41417	30
2088	4708214	3	13.4286	73	2	13.3982	-0.0303591	29	38.7143	65	165	32	168	60	23.88	21.26		0	0										27	1	0	73	2	1	0	3520	41496	13	13.8	23.2857	57	215	40		174			41449	33
2091	4708048	3	12.4286	61	1.3	12.5387	0.110141	28	38.7143	60	160	31	182	99	23.44	29.89		0	0										25	1	0	61	1.3	1	0	3720	41496	12	12.6	22.1429	54	204	37		173			41443	32
2092	4707697	3	12.7143	68	2.2	13.0494	0.335101	31	38.8571	45	164	33	175	75	16.73	24.49		0	0										27	3	0	68	2.2	1	0	3730	41493	12	13.3	21.8571	56	200	36		175			41433	31
2094	4707058	3	12.7143	64	1.7	12.761	0.0466957	32	41.5714	67	160	32	174	73	26.17	24.11	2800	0	0										30	2	0	64	1.7	1	0	2960	41471	12	12.9	22.2857	53	192	37		175			41410	31
2095	4707238	3	14	78	1.6	13.7353	-0.264716	27	39.8571	42	155	38	180	89	17.48	27.47		0	0										28	1	0	78	1.6	1	0	3300	41483	14	14.3	22	47	185	39		158			41416	30
2096	4629624	3	12.7143	67	1.3	12.9781	0.263813	31	38	45	165	32	185	83	16.53	24.25		0	0										24	1	0	67	1.3	1	0	2980	41495	12	13.2	22.4286	54	203	37		177			41432	31
2097	4641461	3	12.4286	66	1.5	12.9063	0.477705	28	40.2857	59	162	28	175	70	22.48	22.86	2650	1	0										27	2	0	66	1.5	1	0	3270	41476	12	13.1	22.2857	52	194	36		182			41415	31
2098	4705870	3	12.2857	58	1.3	12.3109	0.0251948	29	37.4286	59	167	31	170	64	21.16	22.15		0	0										26	2	0	58	1.3	1	1	3290	41495	12	12.3	22.4286	48	197	38		174			41427	30
2099	4706707	3	12.5714	61	1.9	12.5387	-0.0327146	28	37.1429	45	153	33	174	70	19.22	23.12	3250	1	0										27	1	0	61	1.9	1	0	2530	41497	12	12.6	22.2857	51	191	36		171			41443	32
2100	4706302	3	12.5714	55	1.6	12.0771	-0.494295	28	38.2857	60	160	28	173	80	23.44	26.73	3000	1	0										26	1	0	55	1.6	1	1	3410	41489	12	12	21.7143	51	186	34		157			41430	31
2101	4706425	3	12.8571	75	1.8	13.5344	0.677243	29	38.2857	57.5	153	31	178	72	24.56	22.72	3100	0	0										28	1	0	75	1.8	1	1	3120	41488	12	14	21.4286	56	202	39		171			41432	32
2103	4706201	3	12.8571	60	1.2	12.4634	-0.393728	29	40	61	163	30	179	82.5	22.96	25.75	3450	0	0										29	1	0	60	1.2	1	1	3010	41474	12	12.5	22.4286	57	210	36		178			41414	31
2104	4706036	3	12.7143	64	1.9	12.761	0.0466957	33	40.7143	62	164	34	174	70	23.05	23.12		0	0										31	1	0	64	1.9	1	1	4190	41468	12	12.9	20.5714	49	177	33		162			41410	31
2105	4660244	3	13	74	2.2	13.4665	0.466529	29	38.2857	55	167	32	172	80	19.72	27.04		0	0										26	1	0	74	2.2	1	0	3290	41486	13	13.9	21.8571	53	201	37		175			41442	33
2106	4706133	3	12.8571	59	1	12.3875	-0.469657	33	40.8571	45	146	37	167	70	21.11	25.1		0	0										31	4	0	59	1	1	1	4050	41467	12	12.4	22.4286	53	194	36		168			41407	31
2107	4705143	3	12.7143	68	1.9	13.0494	0.335101	29	40.1429	54	165				19.83			0	0										28	1	0	68	1.9	1	0	3240	41468	12	13.3	22.4286	53	191	38		177			41417	32
2108	4705145	3	13	64	1.7	12.761	-0.239018	28	39.7143	51	163	31	172	74	19.2	25.01	3250	0	0										26	2	0	64	1.7	1	1	2990	41469	13	12.9	22.1429	51	202	35		165			41414	32
2109	4705021	3	12.5714	63	1.6	12.6875	0.116055	31	41.1429	53.5	168	32	173	65	18.96	21.72	3600	0	0										29	3	0	63	1.6	1	1	3240	41459	12	12.8	22.4286	53	196	38		171			41403	32
2110	4669618	3	13	70	1.8	13.1904	0.190407	32	38.1429	61.5	165	36	175	80	22.59	26.12	3100	1	0										26	1	0	70	1.8	1	0	2490	41477	13	13.5	22.2857	56	203	37		173			41429	33
2111	4702422	3	14	72	2.5	13.3294	-0.670573	32	38.8571	56	160	36	170	68	21.87	23.53	3650	1	0										32	1	0	72	2.5	1	1	3000	41463	14	13.7	22.4286	50	193	35		165			41403	31
2112	4702013	3	14	80	2.2	13.8671	-0.132924	28	39.5714	54	158	28	178	78	21.63	24.62	3400	1	0										28	3	0	80	2.2	1	1	3710	41452	14	14.5	22.5714	55	199	37		171			41389	31
2113	4701932	3	12.7143	67	1.7	12.9781	0.263813	29	39.1429	67	170	36	170	59	23.18	20.42	2800	1	0										25	2	0	67	1.7	1	0	3260	41453	12	13.2	22.7143	57	204	39		183			41399	32
2114	720807	2	12.4286	69	1.6	13.1202	0.691581	27	40	60	165	31	169	72	22.04	25.21	3750	1	0										26	1	0	69	1.6	1	0	3100	41568	12	13.4	23	57	209	40		164	37		41540	36
2115	720964	2	12.1429	54	1.5	11.9978	-0.145062	31	39.2857	45	156	31	170	75	18.49	25.95		0	0										29	1	0	54	1.5	1	1	3080	41548	12	11.9	22.7143	54	196	37		178	59		41483	30
2116	113505	1	8.14286	19		8.4959	0.353037	25	41.1429	65	168	25	175	85	23.03	27.76		0	0										26	1	0	19		1	0	3570	41585	8	8.4	23.7143	60	214	40		195	49		41520	30
2118	113274	1	12.1429	58		12.3109	0.168051	25	41.1429	55.5	160	24	172	60	21.68	20.28		0	0										25	1	0	58		1	1	4250	41580	12	12.3	23.5714	59	202	39		178	48		41564	37
2119	113290	1	7.28571	8		6.70314	-0.582572	25	38.4286	54	160	28	175	70	21.09	22.86		0	0										21	2	0	8		1	0	3420	41597	7		23.2857	58	209	43		198	44		41578	37
2120	112421	1	11.7143	50		11.6729	-0.0414301	28	40.7143	48	162	33	175	68	18.29	22.2		0	0										20	3	1	50		1	0	3540	41577	11	11.5	23.1429	55	211	40		186	52		41541	34
2121	112911	1	10	31		9.91193	-0.0880727	30	39.2857	72	162	30	184	75	27.43	22.15	3700	1	0										30	1	0	31		1	0	4010	41583	10		22.8571	56	206	40		191	47		41514	30
2122	112146	1	12.5714	60	1.3	12.4634	-0.108014	32	40.2857	59	160	38	165	62.5	23.05	22.96	3500	0	0										33	1	0	60	1.3	1	0	3220	41556	12	12.5	23	55	198	34		181	45		41538	37
2124	110935	1	8.85714	21		8.7579	-0.0992379	27	38.4286	60	160	28	176	100	23.44	32.28	4150	0	0										27	1	0	21		1	0	2990	41538	8	8.6	23.2857	57	199	40		195	44		41464	29
2128	110235	1	9.71429	28		9.58832	-0.125964	30	40.7143	66	165	32	175	65	24.24	21.22	3450	0	0										29	1	0	28		1	0	4500	41511	9	9.3	22.8571	59	207	37		189	47		41445	30
2131	109460	1	10.2857	39		10.7052	0.419506	23	40.2857	52	170	26	175	64	17.99	20.9		0	0											2	0	39		1	0	3390	41489	10	10.4	23.2857	58	214	43		196	45		41417	29
2133	109163	1	11.5714	46		11.3346	-0.236792	19	41.5714	50	165	22	174	75	18.37	24.77	3500	0	0										20	1	0	46		1	1	3700	41476	11	11.1	23.4286	54	200	39		181	42		41417	31
2137	107860	1	12.5714	56	1.2	12.1558	-0.415677	23	40.4286	53.5	158	26	180	95	21.43	29.32		0	0										23	1	0	56	1.2	1	0	3250	41448	12	12.1	23.5714	58	208	40		179	47		41431	37
2142	272555	7	8.85714	26		9.36285	0.50571	22	39.2857	62	165	26	170	72	22.77	24.91		0	0										24	1	0	26		1	0	3300	41454	8	9.1	23.2857	58	211	42		190	49		41398	32
2144	605173	2	13.2857	73	1.6	13.3982	0.112499	32	39.2857	58	165	39	180	78	21.3	24.07		0	0										23	5	1	73	1.6	1	0	3050	41456	13	13.8	22.1429	51	192	36		175	57		41387	30
2145	113280	1	14	88	1.4	14.3785	0.37845	23	39.4286	56	158	24	168	62	22.43	21.97		0	0										23	1	0	88	1.4	1	0	3260	41607	14	15.3	24.2857	56	216	44		203	42		41539	30
2149	101614	1	8.71429	18		8.35971	-0.354572	24	40.7143	48	162	29	180	88	18.29	27.16		0	0										25	2	0	18		1	0	3410	41505	8	8.3	23.5714	61	211	40		194	53		41438	30
2150	111725	1	10.5714	35		10.3199	-0.251494	26	39.5714	87	172	28	178	90	29.41	28.41		0	0										26	1	0	35		1	1	4290	41549	10	10	23.2857	57	216	40		195	49		41529	37
2160	108617	1	7.85714	13		7.61344	-0.243699	35	39.7143	65	160	34	173	85	25.39	28.4	3000	0	0										29	2	1	13		1	1	3910	41473	7		23	58	203	39		190	56		41406	30
2161	108449	1	8.14286	14		7.77288	-0.369983	18	41.5714	55	165	22	173	75	20.2	25.06		0	0										18	1	0	14		1	0	3520	41455	8	7.9									41438	37
2163	108401	1	7.28571	12		7.44775	0.16204	31	38.1429	58	166	34	173	60	21.05	20.05	3750	0	0										27	1	0	12		1	0	3310	41476	7		22.2857	57	214	41		145	52		41413	31
2165	107913	1	11.2857	47		11.4205	0.134813	25	39.7143	58	168	27	180	100	20.55	30.86		0	0										25	2	0	47		1	1	3830	41455	11	11.2	22.8571	58	213	41		190	61		41387	30
2170	192167	11	9.85714	22		8.88423	-0.972917	31	38.8571	63	168	34	176	75	22.32	24.21	3100	0	0										26	2	1	22		1	1	3480	41550	9	8.7	22.8571	56	203	41		173			41479	29
2171	219858	11	11.7143	50		11.6729	-0.0414301	28	34.4286	85	165	31	174	70	31.22	23.12		0	0										28	1	0	50		1	0	2470	41564	11	11.5	23.8571	57	220	44		197			41479	27
2172	188022	10	10.2857	39		10.7052	0.419506	20	41.2857	48	165	24	183	90	17.63	26.87	3500	0	0										21	1	0	39		1	0	3100	41573	10	10.4	22.7143	54	208	38	35	182	56		41539	35
2173	178204	10	10.2857	42		10.9814	0.695649	30	39.5714	65	165	35	178	75	23.88	23.67	3000	0	0										30	2	0	42		1	1	4170	41565	10	10.7	22.8571	56	203	40	38	178	56		41534	35
2175	145543	10	8.57143	19		8.4959	-0.0755327	29	39.4286	43	160	40	175	80	16.8	26.12		0	0										25	3	0	19		1	1	3300	41491	4		24.1429	63	218	43	41	192	46		41416	29
2179	23718	6	7.85714	12		7.44775	-0.409389	26	37.5714	47	164	25	174	65	17.47	21.47	3200	0	0										26	1	0	12		1	0	3020	41493	7		21.7143	51	192	35		188	36		41413	28
2180	23512	6	10.1429	40		10.7984	0.655554	24	38.7143	50	160	26	175	86	19.53	28.08	3300	0	0										26	1	0	40		1	0	3360	41465	10	10.5	22.4286	59	213	38		189	40		41380	27
2189	111370	1	8.57143	22		8.88423	0.312797	26	39.8571	48	160	32	170	71	18.75	24.57		0	0										26	1	0	22		1	0	3050	41540	8	8.7	23	58	211	39		170	40		41462	28
2190	111896	1	8	15		7.92671	-0.073293	27	40.2857	65	158	26	176	80	26.04	25.83		0	0										22	1	0	15		1	1	3250	41370	8		23	59	202	37		184	46		41479	30
2192	111583	1	9.57143	29		9.69804	0.126607	26	37.2857	48	158	26	170	65	19.23	22.49		0	0										25	1	0	29		1	0	3080	41561	9	9.4	23.2857	55	208	39		196	43		41493	30
2194	111298	1	11.8571	47	0.9	11.4205	-0.436615	31	40.5714	58	174	32	170	70	19.16	24.22		0	0										30	2	0	47	0.9	1	0	3820	41530	11		23.4286	60	209	37		176	41		41466	30
2195	110836	1	13.7143	73		13.3982	-0.316073	25	40.1429	60	167	28	175	80	21.51	26.12	3300	0	0										25	1	0	73		1	0	3770	41524	15		23.8571	59	205	37		189	47		41466	33
2200	110295	1	10.5714	44	0.9	11.16	0.58858	25	40.4286	55	163	26	177	69	20.7	22.02		0	0										25	1	0	44	0.9	1	1	4040	41510	10	10.9	23	58	198	40		179	48		41490	37
2204	108970	1	9.42857	29		9.69804	0.269463	29	38.7143	42	158	31	171	72.5	16.82	24.79		0	0										28	2	0	29		1	0	3300	41488	9	9.4	23.2857	57	208	40		187	42		41417	29
2205	107649	1	8.71429	18		8.35971	-0.354572	32	39	55	162	35	176	85	20.96	27.44		0	0										26	5	1	18		1	1	3530	41473	8	8.3	23	57	206	39		192	66		41410	31
2208	108066	1	8	17		8.21969	0.219693	30	38.7143	60	168	27	189	110	21.26	30.79	3600	0	0										31	1	0	17		1	0	3760	41465	8	8.2	23.7143	62	223	43		196	51		41395	30
2209	107853	1	9.85714	29		9.69804	-0.159107	29	38.4286	49	163	31	172	75	18.44	25.35	3000	1	0										29	1	0	29		1	0	3270	41462	9	9.4	23	61	218	41		186	48		41399	31
2214	220246	11	11.8571	52		11.8369	-0.0202532	25	39.8571	59	164	27	185	120	21.94	35.06		0	0										23	1	0	52		1	0	3680	41545	11	11.7	23.4286	58	223	41		198			41477	30
2218	721721	2	11.5714	61	1.3	12.5387	0.967285	29	38.8571	61.5	160	32	170	73	24.02	25.26	4300	0	0										25	1	0	61	1.3	1	0	3000	41602	12	12.6	23.4286	59	220	44		187	42		41534	30
2219	720926	2	12	57	0.9	12.2337	0.23367	28	38.4286	69	168	33	193	125	24.45	33.56	3900	0	0										28	1	0	57	0.9	1	0	3150	41569	12	12.2	22.7143	59	208	40		176	45		41498	29
2220	720133	2	11.5714	51	0.9	11.7553	0.183846	30	39.2857	63	162	40	174	75	24.01	24.77	3400	0	0										30	1	0	51	0.9	1	0	3300	41493	11	11.6	22.5714	55	204	41		178	48		41424	30
2221	719456	2	12.8571	63	0.9	12.6875	-0.169659	26	37.5714	74	168	30	176	72	26.22	23.24	3200	0	0										25	2	0	63	0.9	1	1	3070	41472	12	12.8	22.7143	58	206	41		183	42		41400	29
2222	112796	1	8.14286	17		8.21969	0.0768354	26	40.5714	60	167	30	175	90	21.51	29.39		1	0										26	1	0	17		1	0	3730	41572	8	8.2	23.2857	61	205	39		185	41		41505	30
2224	111673	1	12.4286	66	1.5	12.9063	0.477705	32	40	53	160	33	165	65	20.7	23.88		0	0										29	2	0	66	1.5	1	1	4050	41546	12	13.1	23.2857	59	220	40		185	48		41484	31
2226	111510	1	9.57143	34		10.2202	0.64879	23	38.8571	57	167	24	170	75	20.44	25.95		0	0										23	1	0	34		1	0	3660	41549	9	9.9	23	63	219	45		204	45		41486	31
2227	11091	1	7.28571	10		7.09421	-0.191508	37	39.8571	67.5	170	48	165	60	23.36	22.04		2	0										35	2	1	10		1	1	3750	41528	7		23.1429	59	203	42		192	49		41465	31
2228	110597	1	12.4286	55	1	12.0771	-0.351439	33	40	51	165	36	174	80	18.73	26.42		0	0										28	1	0	55	1	1	0	3470	41517	12	12	23.2857	57	205	40		191	49		41499	37
2230	110328	1	12	62		12.6134	0.613398	25	38	50	164	33	175	85	18.59	27.76		0	0										24	4	1	62		1	0	2900	41525	11	12.7	23.2857	57	198	39		183	41		41456	30
2231	109709	1	10.8571	47	0.3	11.4205	0.563385	31	39.7143	55	163	31	169	60	20.7	21.01	3400	0	0										29	1	0	47	0.3	1	0	3450	41497	10	11.2	23.2857	55	215	41		190	510		41478	37
2232	108930	1	12	44		11.16	-0.839992	27	41.1429	68	160	30	170	75	26.56	25.95		0	0										25	2	0	44		1	0	3670	41471	12	10.9	23	55	203	37		177	67		41452	37
2234	108801	1	12.2857	57		12.2337	-0.0520439	23	39.1429	55	160	26	175	80	21.48	26.12		0	0										24	1	0	57		1	0	3240	41480	12	12.2	23.4286	56	203	41		185	56		41420	31
2236	107769	1	10.2857	29		9.69804	-0.587679	27	39.5714	52	167	28	175	70	18.65	22.86	3000	0	0										27	1	0	29		1	0	3000	41455	10	9.4	23.2857	59	202	39		184	40		41431	36
2238	220055	11	12.5714	55		12.0771	-0.494295	33	38.8571	57	160	35	181	78	22.27	23.81		0	0										27	2	1	55		1	1	3000	41551	12	12									41473	28
2246	4709295	3	12.7143	69	1.1	13.1202	0.405867	28	39.2857	47	160	40	174	78	18.36	25.76	2250	1	0										27	1	0	69	1.1	1	0	3070	41499	12	13.4	22.1429	53	198	36		174			41448	32
2250	113210	1	11.2857	41		10.8904	-0.395269	29	39.2857	57.5	168	33	170	65	20.37	22.49		0	0										23	3	0	41		1	1	3590	41590	11	10.6	23.2857	55	20	38		183	46		41522	30
2256	111382	1	12.2857	59	9	12.3875	0.101771	23	39.8571	60	169	25	178	75	21.01	23.67		1	0										23	2	0	59	9	1	0	2930	41541	12	12.4	23.1429	56	200	37		179	45		41480	31
2259	111939	1	12.1429	60	1.1	12.4634	0.320556	24	39.7143	60	170	26	170	75	20.76	25.95	4400	0	0										26	1	0	60	1.1	1	0	3460	41555	12	12.5	23.2857	55	206	40		190	44		41487	30
2262	107226	1	11.2857	41		10.8904	-0.395269	23	39.7143	58	163	27	175	86	21.83	28.08		0	0										22	2	0	41		1	1	4050	41505	11	10.6	23	50	194	32		175	51		41443	31
2266	109001	1	9	16		8.07549	-0.924509	28	39.5714	48	155	32	172	60	19.98	20.28		0	0										28	1	0	16		1	1	3410	41482	9	8.1	22.1429	52	183	33		155	45		41413	30
2268	108855	1	7.71429	12		7.44775	-0.266532	24	35.4286	50	164	25	170	65	18.59	22.49		1	0										23	1	0	12		1	0	2340	41503	8	7.7	23.7143	61	214	40		204	47		41443	31
2270	108450	1	8	18		8.35971	0.359714	23	41.1429	80	170	26	175	90	27.68	29.39		0	0										23	1	0	18		1	0	3900	41469	6		23.7143	60	220	44		193	41		41441	36
2275	219401	11	11.4286	47	1.1	11.4205	-0.00804524	31	41	65	160	34	176	77	25.39	24.86		0	0										25	3	2	47	1.1	1	0	3990	41501	10	11.2	23.4286	57	213	46		199			41433	30
2276	721503	2	12.4286	67	1.3	12.9781	0.549527	32	41.1429	60	165	32	177	75	22.04	23.94	3200	0	0										26	4	0	67	1.3	1	1	3540	41579	12	13.2	23.5714	60	219	44	39	186	52		41506	29
2277	722267	2	11.4286	56	1.8	12.1558	0.727179	30	38.2857	45	160	30	176	70	17.58	22.6	2900	1	0										25	2	1	56	1.8	1	1	3680	41588	11	12.1	22.4286	54	200	38	37	181	41		41506	28
2282	111762	1	10.8571	36		10.4182	-0.438906	29	41.2857	60	168	30	175	70	21.26	22.86		0	0										26	1	0	36		1	1	3340	41540	10	10.1	30.5714	76	282	57		255	45		41522	37
2285	110841	1	10.5714	39		10.7052	0.133792	27	39.1429	53	166	34	178	75	19.23	23.67	4000	0	0										27	2	0	39		1	1	3420	41531	10	10.4	23.5714	61	214	45		20	50		41471	31
2286	110630	1	9.14286	26		9.36285	0.219994	22	39.7143	47	158	28	175	69	18.83	22.53		0	0										22	1	0	26		1	0	3340	41525	9	9.1	23.2857	57	211	42		183	49		41456	30
2291	109319	1	7	9		6.90412	-0.0958818	27	39.1429	50	170	28	175	60	17.3	19.59		0	0										27	1	0	9		1	0	3300	41493	6		23.1429	60	210	40		195	53		41424	30
2293	108840	1	10.7143	44		11.16	0.445722	29	40.4286	60	160	31	176	68	23.44	21.95		0	0										28	1	0	44		1	1	4050	41483	10		23.2857	64	220	43		195	45		41410	29
2294	109139	1	9.71429	23		9.00771	-0.70658	23	40.8571		171	28	175	62		20.24	3000	0	0										22	1	0	23		1	0	2740	41484	8	8.8	24.7143	56	220	42		200	42		41427	31
2295	108426	1	11.1429	40		10.7984	-0.344446	32	34.7143		157	34	169	55		19.26	3000	0	0										28	3	0	40		1	1	1920	41522	11	10.5	17.1429	38	137	24					41402	22
2302	259388	15	12	46		11.3346	-0.665364	25	40.7143	51	159	28	175	74	20.17	24.16	3000	0	0										24	1	1	46		1	0	2950	41587	12	11.1	24.2857	51	208	40		175			41565	36
2303	258441	15	8.85714	22		8.88423	0.0270831	28	41.4286	64	163	31	170	75	24.09	25.95	3200	0	0										27	1	1	22		1	1	3850	41531	7		32.5714	82	304	66		289		90	41506	36
2304	215040	15	13.4286	73	1.1	13.3982	-0.0303591	34	40.8571	65	166	38	170	70	23.59	24.22		0	0										29	3	2	73	1.1	1	0	3450	41510	13	13.8	30.5714	76	279	58		259		166	41486	36
2306	224748	13	12.2857	53	1.1	11.9177	-0.367992	26	38	47	155	26	172	65	19.56	21.97	3700	0	0										26	1	0	53	1.1	1	1	2920	41499	11	11.8	23.8571	54	202	42		177	57		41421	28
2307	95531	12	13.1429	67	1.6	12.9781	-0.164759	34	40.1429	62	167	36	171	65	22.23	22.23		0	0										22	4	1	67	1.6	1	0	3770	41469	13	13.2	22.2857	52	196	36		191			41452	37
2309	217286	11	13	63		12.6875	-0.312517	28	39.8571	52	150	33	168	100	23.11	35.43		0	0										28	1	0	63		1	1	3000	41509	13	12.8	23.8571	59	217	42		188			41499	38
2312	276554	7	7.42857	15		7.92671	0.498136	25	38.5714	48	161	26	180	85	18.52	26.23		0	0										26	1	0	15		1	0	2980	41565	7		22.2857	57	207	40		182	45		41511	32
2313	24321	6	8	18		8.35971	0.359714	26	38.4286	100	171	34	175	80	34.2	26.12		0	0										17	3	1	18		1	1	3150	41545	8	8.3	28.1429	71	267	59		233	40		41512	35
2317	719197	2	11.8571	64	1.3	12.761	0.90384	34	38.5714	46	160	34	180	84	17.97	25.93	2850	0	0										31	1	0	64	1.3	1	1	3300	41463	11	12.9	22.4286	60	221	39		183	50		41399	30
2318	114067	1	11.4286	41		10.8904	-0.538127	24	39.4286	60	153	26	170	90	25.63	31.14	2800	0	0										25	1	0	41		1	0	2660	41610	11	10.6	23.4286	55	201	39		177	47		41554	32
2319	113874	1	10	27		9.47663	-0.523369	33	37.5714	65	153	31	170	90	27.77	31.14		0	0										29	2	0	27		1	0	2500	41622	9	9.2	24	58	210	39		181	44		41557	30
2321	113324	1	13.1429	67	1.2	12.9781	-0.164759	29	40.1429	55	158	30	174	85	22.03	28.08		0	0										28	1	0	67	1.2	1	0	3180	41587	13	13.2	23.2857	55	202	38		196	44		41526	31
2323	112662	1	7.42857	10		7.09421	-0.334365	24	40	52	160	25	168	80	20.31	28.34		0	0										23	1	0	10		1	1	4550	41571	7		23.4286	63	218	40		198	41		41504	30
2324	112092	1	10.7143	44		11.16	0.445722	27	40.4286	53	163	28	177	85	19.95	27.13	3400	0	0										27	1	0	44		1	0	3700	41554	10	10.9	23.4286	59	204	40		178	43		41493	31
2325	111624	1	9.28571	24		9.12853	-0.157183	28	41.1429	54	162	31	180	80	20.58	24.69		0	0										28	1	0	24		1	0	3220	41537	9	8.9	23	57	202	59		243	50		41465	29
2328	110804	1	12.5714	62	1.1	12.6134	0.04197	25	40	54	159	26	172	59	21.36	19.94		0	0										25	2	0	62	1.1	1	0	3890	41524	12	12.7	23.2857	54	199	38		181	56		41456	30
2329	109086	1	12.1429	47		11.4205	-0.722331	25	41.4286	58	168	27	180	80	20.55	24.69		0	0										25	1	0	47		1	0	3510	41493	12	11.2	23.1429	52	195	38		182	40		41438	32
2335	107775	1	10.1429	33		10.119	-0.023834	27	40	60	165	32	174	90	22.04	29.73		0	0										27	1	0	33		1	0	3190	41450	10		23.2857	58	203	40		196	42		41382	30
2337	107782	1	8.85714	27		9.47663	0.619489	24	41.1429	70	158	28	165	65	28.04	23.88		0	0										25	1	0	27		1	1	3320	41442	8	9.2	23.2857	58	208	43		209	50		41366	29
2343	195709	11	12.4286	51	1.4	11.7553	-0.673298	30	39.8571	65	163	29	185	95	24.46	27.76	3050	0	0										25	2	1	51	1.4	1	1	3810	41607	12	11.6	23.4286	53	203	42		182	46		41555	32
2346	214462	11	9.71429	28		9.58832	-0.125964	30	39.4286	53	163	30	183	100	19.95	29.86		0	0										27	1	0	28		1	0	2810	41489	9	9.3	23.5714	62	218	43		194			41472	37
2348	187155	10	11.8571	48		11.5055	-0.351634	27	40.2857	48	158	32	173	72.5	19.23	24.22	2800	0	0										26	3	0	48		1	1	4080	41508	11	11.3	23	56	212	40	37	184	64		41486	36
2350	413334	8	13.8571	84	1.6	14.1258	0.268666	32	38.7143	65	164	33	185	92	24.17	26.88		1	0										30	1	0	84	1.6	1	0	3450	41541	13	14.9	24	66	234	41		202		115	41512	35
2353	18376	6	9.71429	28		9.58832	-0.125964	28	39.5714	55	165	29	175	78	20.2	25.47	3500	0	0										28	2	0	28		1	0	3560	41525	9	9.3	21.5714	54	205	40		172	55		41465	31
2355	722655	2	13.1429	68	2.2	13.0494	-0.0934711	34	39.2857	69	161	33	174	55	26.62	18.17		1	0										30	2	0	68	2.2	1	1	3090	41611	13	13.3	22.2857	56	199	37		198	52		41545	30
2356	720847	2	13.2857	63	1.6	12.6875	-0.598231	29	39	55	155	31	175	72.5	22.89	23.67	2950	0	0										26	1	0	63	1.6	1	1	3010	41549	13	12.8	23.1429	56	202	37		165	54		41480	30
2362	111833	1	12.8571	67	1.7	12.9781	0.120957	25	39.8571	57	165	25	180	65	20.94	20.06		0	0										25	1	0	67	1.7	1	0	3200	41551	12	13.2	23.8571	64	219	42		185	47		41500	32
2363	110990	1	11.1429	50		11.6729	0.529998	27	38.8571	47	157	28	172	80	19.07	27.04		0	0											1	0	50		1	1	3430	41537	11	11.5	23	61	209	41		194	69		41473	30
2368	106900	1	7.71429	14		7.77288	0.0585894	31	39.4286	59	165	33	170	63	21.67	21.8		0	0										26	2	0	14		1	1	3540	41497	7		24.1429	56	216	43		190	46		41427	30
2369	109493	1	11.7143	54		11.9978	0.28351	30	39.7143	55	160	30	175	100	21.48	32.65		0	0										28	1	0	54		1	1	3000	41493	11	11.9	23	54	188	40		170	45		41429	30
2371	108818	1	13	59		12.3875	-0.612515	21	39	48	162	30	172	65	18.29	21.97	3000	0	0										21	1	0	59		1	1	3140	41495	12	12.4	23.4286	49	186	36		171	41		41473	36
2372	109097	1	8.28571	12		7.44775	-0.83796	29	38.4286	50	160	35	165	80	19.53	29.38		0	0										19	4	2	12		1	0	3370	41498	7		24	60	216	41		190	58		41428	30
2377	257719	15	11.1429	40		10.7984	-0.344446	29	39.7143	61	168	30	177	80	21.61	25.54	3700	1	0										28	1	0	40		1	1	3200	41553	11	10.5	22.1429	53	197	37		169	63		41534	37
2383	280223	7	6.28571	5		6.00927	-0.276445	19	39.5714	50	155	25	180	110	20.81	33.95		0	0										20	1	0	5		1	0	3000	41602	6		23.2857	57	208	43		188	50		41552	32
2384	278166	7	6.85714	8		6.70314	-0.154001	28	40.1429	47	164	31	170	77.5	17.47	26.82		0	0										27	1	0	8		1	0	3600	41582	6		20	50	173	34		160	38		41516	30
2385	274346	7	10	41		10.8904	0.890445	34	40.1429	58	163	39	174	78	21.83	25.76	3200	0	0										34	2	0	41		1	1	4100	41492	9	10.6	23.4286	55	214	44		194	42		41430	31
2387	23798	6	8.85714	18		8.35971	-0.497428	23	41.4286	52	160	27	165	75	20.31	27.55	3200	0	0										23	1	0	18		1	0	3550	41490	8	8.3	23	54	203	38		169	38		41431	31
2388	722527	2	12.4286	57	1.1	12.2337	-0.194902	35	37.5714	70	160	37	175	89	27.34	29.06		0	0										34	1	0	57	1.1	1	1	2950	41609	12	12.2	22.1429	52	186	38	35	175	46		41538	29
2389	722486	2	12	45	1.7	11.2478	-0.752193	23	39.1429	43	153	24	180	80	18.37	24.69	3550	0	0										23	1	0	45	1.7	1	1	3000	41598	12	11	22.5714	51	190	39	34	171	44		41532	30
2391	721580	2	11.2857	50	1.1	11.6729	0.387142	23	39.7143	47.5	163	26	168	60	17.88	21.26		0	0										23	2	0	50	1.1	1	0	3050	41548	11	11.5	22.8571	51	199	41		171	37		41478	30
2396	113332	1	10.1429	29		9.69804	-0.444823	23	40.2857	49	158	24	178	80	19.63	25.25		0	0										24	1	0	29		1	0	3140	41587	10	9.4	23.1429	58	204	43		161	41		41518	30
2399	113062	1	12.5714	55		12.0771	-0.494295	27	41.2857	58	163	28	175	65	21.83	21.22		0	0										26	1	0	55		1	0	3420	41573	12	12	23.5714	58	210	40		175	44		41507	30
2405	111877	1	10.2857	35		10.3199	0.0342204	32	38.4286	55	158	31	178	75	22.03	23.67		0	0										31	1	0	35		1	0	3320	41563	10	10	23	57	205	38		185	43		41493	30
2408	111193	1	9	31		9.91193	0.911927	26	39.1429	53	161	26	183	76	20.45	22.69		0	0										26	1	0	31		1	1	4270	41540	8	9.6	23.2857	62	225	42		210	45		41471	30
2409	109886	1	11.7143	50		11.6729	-0.0414301	21	41	46	164	30	176	70	17.1	22.6		0	0										21	2	0	50		1	0	3140	41492	11	11.5	23.1429	58	173	37		206	40		41427	30
2413	109265	1	12.1429	57	1.1	12.2337	0.0908121	23	40.8571	55	160	25	170	55	21.48	19.03		0	0										23	2	0	57	1.1	1	0	3210	41479	12	12.2	23	57	197	39		167	40		41409	30
2418	108018	1	10.7143	32		10.0163	-0.698001	29	41	74.5	169	35	168	75	26.08	26.57	3200	0	0										26	1	0	32		1	1	3050	41449	10	9.7	23.1429	55	197	38		174	51		41384	30
2420	246035	13	12.8571	66	1.7	12.9063	0.0491349	29	41.1429	54	160	31	163	60	21.09	22.58	3600	0	0										24	1	0	66	1.7	1	1	3260	41537	12	13.1	22.8571	60	208	39		187	48		41512	36
2427	23807	6	12.8571	72		13.3294	0.472285	31	38	71.5	158	35	170	75	28.64	25.95	3300	1	0										31	3	0	72		1	0	3420	41497	12	13.7	21.4286	50	193	36		165	46		41425	29
2428	23511	6	12.5714	69		13.1202	0.548725	22	39.8571	52	164	25	176	60	19.33	19.37	3500	0	0										23	2	0	69		1	0	3840	41458	12	13.4	21.2857	54	190	36		178	41		41395	31
2429	164899	5	12	52	1.1	11.8369	-0.163111	31	39.1429	53	151	33	165	53	23.24	19.47	1750	0	0										31	2	0	52	1.1	1	1	3500	41450	12	11.7	22.1429	55	203	36		186	46		41430	37
2430	720644	2	12.2857	56	1.7	12.1558	-0.129963	30	40.4286	67.5	170	32	173	68	23.36	22.72	2900	0	0										28	1	0	56	1.7	1	2	3500	41552	12	12.1	22.7143	55	202	38	36	173	45		41479	29
2431	719532	2	13	79	1.5	13.8014	0.801388	31	38.7143	58	158	36	168	65	23.23	23.03		0	0										30	1	0	79	1.5	1	0	3000	41458	14	14.4	22.4286	54	204	45		180	35		41395	31
2433	112283	1	9.71429	28		9.58832	-0.125964	23	38.1429	80	162	29	164	65	30.48	24.17	3400	0	0										22	2	0	28		1	1	2400	41607	10	9.3	23.5714	63	211	41		184	55		41561	33
2437	112765	1	9.14286	20		8.62854	-0.51432	28	39.7143	50	156	29	166	75	20.55	27.22		0	0										28	2	0	20		1	1	3370	41577	9	8.5	23	52	199	37		187	50		41500	29
2438	111766	1	9.28571	20		8.62854	-0.657176	26	39.1429	49	161	26	177	80	18.9	25.54		0	0										26	1	0	20		1	1	2930	41553	9	8.5	23.5714	58	201	39		182	44		41486	30
2442	110360	1	11.4286	44		11.16	-0.268564	24	41.2857	60	160	25	173	60	23.44	20.05		0	0										23	1	0	44		1	0	3570	41503	11	10.9	23.4286	58	213	39		188	45		41437	30
2443	110118	1	12.8571	62	1.5	12.6134	-0.243744	25	39.7143	55	156	34	174	75	22.6	24.77		0	0										26	3	0	62	1.5	1	0	3270	41510	12	12.7	23	54	202	39		171	42		41441	30
2444	109964	1	11.4286	44		11.16	-0.268564	31	38.8571	62	168	34	170	75	21.97	25.95		0	0										31	1	0	44		1	0	3540	41509	11	10.9	23.1429	57	201	39		177	41		41455	32
2446	88297	1	12	50	1.5	11.6729	-0.327144	25	39.7143		150	27	163	70		26.35	2570	0	0										24	2	1	50	1.5	1	0	2980	41492	11	11.5	23.1429	53	199	39		173	42		41427	30
2449	108799	1	11.8571	55		12.0771	0.219991	28	41	60	166	31	173	75	21.77	25.06		0	0										23	2	0	55		1	0	3540	41467	11	12	23.7143	58	215	40		186	49		41401	30
2450	108660	1	8.85714	22		8.88423	0.0270831	25	38	47	163	23	175	66	17.69	21.55	2600	0	0										25	3	0	22		1	0	3230	41490	8	8.7	23.4286	57	210	40		186	47		41470	37
2455	256961	15	12.4286	65		12.8339	0.405337	29	40.8571	70	168	29	175	75	24.8	24.49		0	0										28	2	1	65		1	0	3900	41445	12	13	31.8571	78	288	59		260		132	41443	39
2457	558956	14	7.57143	10		7.09421	-0.477223	24	39.7143	60	158	30	177	78	24.03	24.9	3200	0	0										24	1	1	10		1	1	3730	41486	7		18.2857	45	165	32		131		34	41463	36
2460	413722	8	11.2857	50	1.6	11.6729	0.387142	34	40.8571	65	170	33	178	82	22.49	25.88	2700	0	0										30	1	0	50	1.6	1	1	3900	41533	11	11.5	23.1429	55	198	40		161			41507	36
2463	409263	8	13.2857	68	2	13.0494	-0.236327	32	39.4286	55	164	33	171	73	20.45	24.96	3750	0	0										31	1	0	68	2	1	0	3150	41471	13	13.3	24.8571	63	230	44		188		91	41420	32
2467	23774	6	8.57143	19		8.4959	-0.0755327	23	40.2857	58	167	30	174	92	20.8	30.39	3200	0	0										23	2	0	19		1	0	3670	41480	8	8.4	21.8571	53	180	42		140	49		41402	28
2468	784380	4	12.7143	64		12.761	0.0466957	36	39.7143	48	155	34	172	60	19.98	20.28		1	0										36	1	0	64		1	1	3050	41522	11	12.9	24.1429	56	209	38		177	56		41450	29
2470	4725330	3	13	66	1	12.9063	-0.0937231	26	39.2857	76	168	29	174	78	26.93	25.76		0	0										25	2	0	66	1	1	0	3480	41609	13	13.1	22.4286	54	196	39		178			41557	32
2472	4722091	3	13	59	1.5	12.3875	-0.612515	26	38	55.5	159	29	170	62	21.95	21.45	3000	1	0										24	1	0	59	1.5	1	0	2900	41619	12	12.4	22.4286	56	199	39		185			41561	31
2473	4724905	3	12.1429	62	1.3	12.6134	0.47054	35	40.1429	49		34	172	65		21.97		0	0										31	1	0	62	1.3	1	0	2860	41602	12	12.7	22.1429	49	198	38		169			41538	30
2474	4724906	3	12.1429	65	1.7	12.8339	0.691051	28	38.7143	56	163	28	173	72	21.08	24.06	3510	0	0										27	1	0	65	1.7	1	0	3140	41612	12	13	21.8571	54	199	36		163			41557	32
2475	4724903	3	12.4286	60	1.3	12.4634	0.034842	28	38.8571	55	165	29	178	80	20.2	25.25	3050	0	0										27	1	0	60	1.3	1	0	2880	41610	12	12.5	22.4286	52	192	37		167			41557	32
2476	4675579	3	13.2857	65	2	12.8339	-0.451805	30	41.2857	83	172	42	173	62	28.06	20.72	3000	0	0										26	1	0	65	2	1	0	3980	41589	13	13	22.1429	50	189	35		179			41528	31
2477	4704568	3	12.1429	53	1	11.9177	-0.225136	38	39	39	155	44	170	63	16.23	21.8		0	0										35	1	0	53	1	1	1	3320	41604	12	11.8	19.8571	44	155	29		141			41545	31
2480	4636436	3	12.5714	61	1.4	12.5387	-0.0327146	37	39	62.5	164	29	170	67	23.24	23.18		0	0										33	2	0	61	1.4	1	0	4060	41599	12	12.6	22	55	204	36		176			41532	30
2481	4723440	3	12.4286	55	1.3	12.0771	-0.351439	30	40.4286	50	161	32	172	68	19.29	22.99		0	0										25	2	0	55	1.3	1	1	3570	41589	12	12	22.1429	54	201	34		174			41534	32
2484	4722359	3	12.5714	66	1.1	12.9063	0.334849	29	40	45	160	31	170	60	17.58	20.76		0	0										26	2	0	66	1.1	1	2	3550	41587	12	13.1	22.2857	55	207	38		179			41533	32
2486	4721531	3	12.2857	55	1.5	12.0771	-0.208581	31	38.4286	54	163	33	172	60	20.32	20.28	3500	0	0										28	1	0	55	1.5	1	1	2570	41590	12	12	22.2857	54	200	37		185			41533	31
2487	4717123	3	13.1429	76	1.9	13.6018	0.458933	33	40.5714	58	160	40	167	65	22.66	23.31	3350	0	0										31	1	0	76	1.9	1	0	3340	41548	13	14.1	22.1429	53	193	36		170			41492	32
2488	4717094	3	13	81	1.8	13.9324	0.932354	28	38.5714	48.5	162	32	174	64	18.48	21.24	2900	1	0										28	1	0	81	1.8	1	0	3240	41553	14	14.6	21	45	188	37		163			41498	32
2489	4716968	3	12.4286	59	1.2	12.3875	-0.0410874	31	35.7143	58	160	33	178	60	22.66	18.94		1	0										26	1	0	59	1.2	1	1	2670	41579	12	12.4	22.4286	56	205	38		181			41519	31
2491	4715834	3	12.2857	53	1.1	11.9177	-0.367992	29	42	51.5	156	30	172	60	21.16	20.28		0	0										25	1	0	53	1.1	1	0	3750	41531	12	11.8	22.2857	52	193	38		161			41471	31
2493	4716696	3	13.4286	72	1.8	13.3294	-0.0991449	23	40	49	163	23	173	71	18.44	23.72		0	0										19	2	1	72	1.8	1	0	3900	41545	13	13.7	22.5714	56	206	37		172			41490	32
2494	4716465	3	12.2857	61	1.6	12.5387	0.252999	29	38.4286	57.5	162	30	170	79	21.91	27.34	2000	0	0										28	1	0	61	1.6	1	1	3360	41554	12	12.6	22.2857	56	198	36		186			41490	30
2496	4716161	3	12.1429	64	2.5	12.761	0.618124	31	38.1429	51	169	33	178	66.5	17.86	20.99	3000	0	0										28	1	0	64	2.5	1	0	2860	41555	12		21.7143	54	195	36		172			41490	30
2497	4679116	3	12.5714	59	1.6	12.3875	-0.183943	36	39.4286	60	164	37	175	76	22.31	24.82		0	0										26	1	0	59	1.6	1	0	3300	41547	12	12.4	22.4286	55	202	41		173			41490	32
2499	4715518	3	12.5714	69	2.2	13.1202	0.548725	32	39.4286	51.5	165	48	174	59	18.92	19.49		0	0										31	3	0	69	2.2	1	0	3690	41543	12	13.4	22.1429	54	204	40		172			41472	29
2500	4715517	3	12.5714	67	1.7	12.9781	0.406671	34	40.2857	59	164	41	180	80	21.94	24.69	2500	0	0										24	3	1	67	1.7	1	0	3190	41537	12	13.2	21.5714	54	197	35		163			41470	30
2501	4715399	3	12	64	1.9	12.761	0.760982	27	40.7143	58	161	28	181	95	22.38	29		0	0										25	2	0	64	1.9	1	1	4100	41533	11	12.9	22.4286	59	218	38		182			41469	30
2502	4700719	3	12.7143	59	1.5	12.3875	-0.326801	33	39.5714	56	167	32	176	88	20.08	28.41	3000	1	0										29	2	1	59	1.5	1	0	3000	41539	12	12.4	22.2857	51	186	37		171			41469	30
2504	4704965	3	13.8571	68	2.1	13.0494	-0.807755	28	40.8571	60	170	29	180	65	20.76	20.06	4100	0	0										25	1	0	68	2.1	1	0	3460	41460	13	13.3	22.2857	52	189	36		167			41403	31
2505	4695695	3	12.2857	63	1.5	12.6875	0.401769	27	40.2857	52	165	31	180	72.5	19.1	22.38		0	0										24	2	0	63	1.5	1	0	4020	41464	12	12.8	22.2857	56	211	39		182			41400	30
2507	4704424	3	13.5714	71	1.7	13.2602	-0.311266	27	40.7143	46.5	159	29	170	60	18.39	20.76		0	0										27	1	0	71	1.7	1	0	3370	41458	13	13.6	22.8571	53	198	36		168			41400	31
2508	4704349	3	12.1429	60	1.1	12.4634	0.320556	25	40.8571	54	164	31	183	64	20.08	19.11		0	0										25	1	0	60	1.1	1	0	3710	41456	12	12.5	22.4286	57	207	38		177			41401	32
2509	4456851	3	12.7143	68	1.6	13.0494	0.335101	30	38.7143	65	168	31	186	115	23.03	33.24	4600	0	0										26	2	1	68	1.6	1	1	4400	41468	12	13.3	22.2857	54	200	39		178			41407	31
2510	4703897	3	12.8571	64	1.5	12.761	-0.0961603	33	37.4286	55	168	39	171	60	19.49	20.52	2500	0	0										26	1	0	64	1.5	1	0	2800	41477	12	12.9	22.1429	51	187	37		165			41422	32
2512	4703099	3	12.5714	64	1.8	12.761	0.189554	24	40	49	156	31	175	75	20.13	24.49	3250	0	0										24	1	0	64	1.8	1	0	3610	41455	12	12.9	22.5714	58	207	39		219			41400	32
2513	4703024	3	12.4286	57	1.2	12.2337	-0.194902	28	39.7143	64	166	31	176	100	23.23	32.28		0	0										27	1	0	57	1.2	1	0	3530	41456	12	12.2	22.8571	56	195	38		175			41395	31
2514	4694326	3	12.5714	58	1	12.3109	-0.260519	30	38.1429	47	158	34	174	59	18.83	19.49	4500	0	0										25	1	0	58	1	1	0	2850	41465	12	12.3	21.7143	54	190	37		170			41408	31
2515	4701847	3	12.4286	61	1.7	12.5387	0.110141	31	41.2857	60	162	32	185	84	22.86	24.54		0	0										28	2	0	61	1.7	1	1	3740	41442	12	12.6	21	49	173	32		166			41380	31
2516	4702554	3	12.1429	64	1.7	12.761	0.618124	35	38	50	167	36	172	75	17.93	25.35		0	0										29	3	1	64	1.7	1	1	3090	41465	12	12.9	22.5714	58	21	38		172			41406	31
2517	4402731	3	12.4286	62	1.5	12.6134	0.184826	30	41.7143	51	164	35	177	75	18.96	23.94		0	0										26	1	0	62	1.5	1	1	3350	41438	12	12.7	21.8571	49	190	35		176			41381	31
2518	4462847	3	12.5714	75	2.7	13.5344	0.962957	29	38.8571	50	164	30	175	78	18.59	25.47		0	0										26	1	0	75	2.7	1	0	3320	41448	13	14	22.4286	54	207	39		184			41400	33
2519	4701867	3	12.7143	67	1.1	12.9781	0.263813	31	39.2857	55	160	32	175	57	21.48	18.61		0	0										28	2	0	67	1.1	1	0	2820	41451	12	13.2	22	53	190	37		182			41387	30
2520	4711536	3	13.7143	70	2.8	13.1904	-0.523879	30	40	60	163	33	172	65	22.58	21.97		0	0										28	1	0	70	2.8	1	0	3210	41510	13	13.5	22.7143	53	199	38		173			41452	31
2521	4660507	3	12.7143	70	2	13.1904	0.476121	35	38.7143	53	162	40	173	95	20.2	31.74	2800	1	0										26	3	0	70	2	1	0	2650	41517	12	13.5	22.7143	58	205	38		173			41448	30
2522	4711158	3	12.8571	56	1.1	12.1558	-0.701391	29	41.2857	60	167	30	175	67.5	21.51	22.04	3400	0	0										27	1	0	56	1.1	1	0	3960	41498	12	12.1	22.4286	54	201	38		165			41448	32
2523	4711001	3	12.4286	68	2.4	13.0494	0.620815	29	40.5714	69	156	29	180	80	28.35	24.69		0	0										27	1	0	68	2.4	1	0	4090	41502	12	13.3	22.4286	55	207	38		181			41449	32
2524	4700905	3	13.7143	82	2.7	13.9972	0.282945	34	38	64	165	43	175	70	23.51	22.86	2600	2	0										29	2	0	82	2.7	1	0	3170	41517	13	14.7	22.5714	57	206	40		186			41462	32
2525	4710579	3	12.7143	70	1.9	13.1904	0.476121	27	38.4286	49	155	28	168	63	20.4	22.32		0	0										26	1	0	70	1.9	1	0	3130	41514	12	13.5	22.1429	53	197	38		173			41459	32
2526	4710560	3	12.5714	60	1.5	12.4634	-0.108014	23	40.8571	52	168	24	173	76	18.42	25.39	3850	0	0										24	5	0	60	1.5	1	0	3730	41497	12	12.5	21.8571	50	187	36		167			41486	38
2527	4707856	3	13	65	1.7	12.8339	-0.166091	33	38.4286	58	162	33	169	70	22.1	24.51		0	0										31	1	0	65	1.7	1	1	3110	41512	13	13	22.4286	55	204	31		171			41428	28
2528	4710212	3	12.7143	60	1.6	12.4634	-0.250872	30	41.2857	67	165	30	179	75	24.61	23.41		0	0										27	1	0	60	1.6	1	0	3500	41492	12	12.5	22.8571	51	198	40		173			41438	32
2529	4659372	3	13.1429	79	1.6	13.8014	0.65853	31	38.5714	62	170	34	175	80	21.45	26.12	2600	1	0										25	1	0	79	1.6	1	0	2990	41510	13	14.4	22.1429	51	191	38		167			41444	30
2530	4709481	3	12.4286	63	1.3	12.6875	0.258911	27	41.7143	44	163	28	172	75	16.56	25.35		0	0										26	1	0	63	1.3	1	1	3500	41488	12	12.8	25.8571	64	232	44		206			41420	30
2532	4709826	3	12.7143	54	1.1	11.9978	-0.71649	27	40.8571	50	160	29	180	75	19.53	23.15	4450	0	0										27	1	0	54	1.1	1	0	3350	41492	12	11.9	21.8571	49	186	35		158			41433	31
2533	4691651	3	12.5714	68	2.3	13.0494	0.477959	27	39.7143	47	163	33	173	77	17.69	25.73	2600	0	0										25	1	0	68	2.3	1	0	4280	41500	12	13.3	22.1429	58	205	37		175			41442	31
2534	4673722	3	12.2857	56	0.9	12.1558	-0.129963	37	39	59	158	35	170	57.5	23.63	19.9		1	0										34	5	0	56	0.9	1	1	3340	41505	12	12.1	22.4286	56	207	37		176			41450	32
2535	4661842	3	12.4286	65	1.6	12.8339	0.405337	33	40	57.5	165	36	178	72.5	21.12	22.88	3750	0	0										31	2	0	65	1.6	1	0	3750	41497	12	13	22.4286	55	201	40		186			41442	32
2536	4709243	3	12.8571	66	1.2	12.9063	0.0491349	25	40.2857	50	167	30	175	88.8	17.93	29	2600	0	0										25	1	0	66	1.2	1	0	3650	41492	12	13.1	21.8571	55	204	40		169			41432	31
2537	4708183	3	12.7143	64	1.6	12.761	0.0466957	31	39.1429	50	158	40	181	89	20.03	27.17		1	0										28	1	0	64	1.6	1	1	3070	41493	12	12.9	21.7143	46	183	32		146			41421	29
2538	4707858	3	13.5714	77	1.7	13.6688	0.0973259	29	39.8571	55	155	34	171	64	22.89	21.89	2400	1	0										24	4	0	77	1.7	1	1	3180	41486	13	14.2	22.1429	53	194	40		172			41427	31
2539	4706152	3	12.8571	70	1.3	13.1904	0.333265	31	39.8571	66	171	32	178	80	22.57	25.25	3500	1	0										27	1	0	70	1.3	1	0	3880	41486	12	13.5	22	56	205	38		176			41410	29
2540	4706743	3	12.5714	51	1.1	11.7553	-0.816154	28	39.7143	57	160	31	177	82	22.27	26.17		0	0										29	1	0	51	1.1	1	1	2940	41486	12	11.6	22.5714	53	187	35		169			41416	30
2541	4706196	3	12.7143	63	1.4	12.6875	-0.0268033	24	40.1429	57	163	27	183	90	21.45	26.87	2500	0	0										24	3	0	63	1.4	1	0	3710	41478	12	12.8	22.2857	55	196	37		171			41414	30
2543	4701128	3	13.2857	59	1.7	12.3875	-0.898229	28	40.8571	70	168	32	172	67	24.8	22.65		0	0										26	2	0	59	1.7	1	1	3210	41469	13	12.4	22.4286	52	193	36		158			41413	32
2545	4705825	3	12.5714	70	1.5	13.1904	0.618979	28	37.7143	53	158	28	170	78	21.23	26.99		0	0										27	1	0	70	1.5	1	0	3340	41487	12	13.5	22	55	202	39		172			41431	32
2547	4667499	3	12.7143	59	1.5	12.3875	-0.326801	36	39.5714	68	168	35	178	94	24.09	29.67		1	0										25	1	0	59	1.5	1	0	3200	41460	12	12.4	21.8571	51	190	37		154			41400	31
2548	4702573	3	12.8571	62	2.1	12.6134	-0.243744	30	39	47	164	30	172	75	17.47	25.35	3750	1	0										27	3	0	62	2.1	1	0	3390	41457	12	12.7	22.2857	54	197	35		176			41399	31
2550	721708	2	11.5714	47	0.8	11.4205	-0.150901	28	39	47	161	32	176	75	18.13	24.21	2600	0	0										27	2	0	47	0.8	1	0	2600	41599	11	11.2	22.7143	54	200	39	37	168	53		41576	36
2554	720174	2	11.4286	52	1.3	11.8369	0.408317	39	38.4286	60	165	36	180	85	22.04	26.23	3750	0	0										36	3	0	52	1.3	1	1	3670	41512	11	11.7	21.4286	54	184	35		167	64		41444	30
2555	719475	2	13	78	2.2	13.7353	0.735284	33	36.7143	51	158	38	174	75	20.43	24.77	2500	0	0										34	2	0	78	2.2	1	0	3500	41476	13	14.3	22.5714	56	202	39		181	40		41407	30
2558	113712	1	11.4286	48		11.5055	0.0769362	24	40.1429	50	158	25	175	65	20.03	21.22	4050	0	0										23	2	0	48		1	1	4100	41596	11	11.3	23.4286	53	200	40		196	45		41515	28
2561	111981	1	10.1429	33		10.119	-0.023834	27	40.5714	55	168	27	175	60	19.49	19.59		0	0										27	2	0	33		1	0	3230	41551	10	9.8	23	56	207	40		190	46		41480	29
2562	111439	1	9.71429	29		9.69804	-0.0162509	23	39.2857	55	172	24	180	75	18.59	23.15		0	0										23	1	0	29		1	0	3040	41545	9	9.4	21.4286	50	192	39		189	49		41469	29
2564	111030	1	12.2857	59	1.4	12.3875	0.101771	27	39.8571	61.5	162	32	172	75	23.43	25.35	3500	0	0										27	1	0	59	1.4	1	1	4250	41533	12	12.4	23.2857	57	213	41		183	42		41463	30
2577	108553	1	8.85714	24		9.12853	0.271389	24	40.2857	50	161	26	178	70	19.29	22.09	3250	0	0										25	1	0	24		1	1	3650	41466	8	8.9	23.7143	61	222	45		203	46		41395	29
2578	108545	1	12	62		12.6134	0.613398	27	37.7143	50	160	29	177	85	19.53	27.13		0	0										27	1	0	62		1	0	2720	41484	12	12.7	24.1429	60	218	41		192	53		41415	30
2592	23568	6	10.2857	35		10.3199	0.0342204	27	39.8571	59	164	27	174	79	21.94	26.09	3200	0	0										27	1	0	35		1	1	3630	41462	10	10	21.8571	54	202	40		179	55		41394	30
2595	721802	2	11.4286	52	0.9	11.8369	0.408317	32	34.2857	53	155	33	175	65	22.06	21.22		0	0										28	2	1	52	0.9	1	0	2300	41601	11	11.7	22.4286	55	206	40		180	54		41534	30
2598	111952	1	11.2857	40		10.7984	-0.487302	25	38.2857	62.5	165	31	180	85	22.96	26.23		0	0										25	1	0	40		1	0	4150	41566	11	10.5	23.1429	60	222	41		189	42		41504	31
2603	110172	1	10.4286	33		10.119	-0.309548	25	41.2857	52	159	25	176	80	20.57	25.83		0	0										27	1	0	33		1	1	3300	41500	10	9.8	23	58	206	39		188	46		41437	31
2610	109476	1	10.8571	41		10.8904	0.033303	31	40.1429	57	165	31	185	89	20.94	26		0	0										26	2	0	41		1	0	3470	41488	11	10.6	23.1429	56	206	41		188	50		41421	30
2617	410984	8	12.1429	51	1.4	11.7553	-0.387584	29	39	42	162	32	175	70	16	22.86	2800	0	0										28	1	0	51	1.4	1	1	3000	41500	12	11.6	25.1429	63	223	44		207
2619	20016	6	13.8571	67		12.9781	-0.879043	26	40.2857	50	160	35	170	60	19.53	20.76		1	0										25	2	0	67		1	0	3530	41505	13	13.2	22.1429	49	178	33		151	39		41488	37
2620	113944	1	9	17		8.21969	-0.780307	27	39.2857	50	160	32	170	85	19.53	29.41	3400	0	0										24	3	1	17		1	0	2880	41609	9	8.2	23.2857	54	205	39		200	45		41588	37
2621	112806	1	9.42857	23		9.00771	-0.420866	25	37.4286	70	160	26	185	66.5	27.34	19.43	3250	0	0										25	1	0	23		1	1	3270	41616	9	8.8	23.4286	56	204	40		188	48		41546	30
2624	113302	1	12.2857	49		11.5896	-0.696105	28	40.2857	61.5	160	29	180	81	24.02	25		1	0										28	1	0	49		1	1	3950	41588	11	11.4	23.5714	57	209	37		191	45		41527	31
2625	112683	1	10.7143	37		10.5152	-0.199104	29	40.7143	62	165	34	175	70	22.77	22.86	3100	0	0										29	1	0	37		1	1	3200	41566	10	10.2	23.1429	52	207	41		179	42		41497	30
2627	110959	1	11	48		11.5055	0.505508	28	38.8571	56	160	28	178	98	21.87	30.93	3200	0	0										26	1	0	48		1	0	3220	41537	10	11.3	23	58	209	42		179	43		41466	29
2628	110676	1	12.5714	59	1.1	12.3875	-0.183943	29	40.2857	54	163	32	176	75	20.32	24.21		0	0										27	1	0	59	1.1	1	0	3290	41519	12	12.4	23.1429	55	205	40		182	44		41456	31
2630	86387	1	11.7143	53		11.9177	0.203436	30	40.4286	53	156	36	174	80	21.78	26.42		0	0										30	3	0	53		1	1	3480	41496	11	11.8	30.7143	80	289	60		255	45		41495	39
2636	108466	1	9.57143	25		9.24686	-0.324564	29	41.1429	58	160	30	170	73	22.66	25.26		0	0										26	2	0	25		1	2	3500	41460	9	9	23.8571	59	221	43		193	47		41395	30
2642	256882	15	10.4286	42		10.9814	0.552791	23	38.5714	51	160	29	176	75	19.92	24.21	3200	0	0										23	1	0	42		1	0	3200	41455	10	10.7	14.5714	32	119	18		95		40
2644	219154	11	12.2857	59	1	12.3875	0.101771	36	39.2857	55	160	30	177	95	21.48	30.32		0	0										29	3	1	59	1	1	1	3370	41496	12	12.4	23.1429	56	200	38		173			41437	31
2649	278814	7	12	51		11.7553	-0.244726	27	40	62.5	157	30	180	70	25.36	21.6		1	0										26	2	0	51		1	1	4000	41602	12	11.6	23.2857	59	212	42		189	50		41554	33
2650	276693	7	6.85714	5		6.00927	-0.847874	27	40	46	154	28	174	96	19.4	31.71		0	0										27	1	0	5		1	1	3200	41562	6		23.7143	59	215	42		191	42		41500	31
2652	24356	6	10.8571	39		10.7052	-0.151922	24	39.7143	70	160	26	182	65	27.34	19.62		0	0										25	2	0	39		1	1	3500	41543	10	10.4	27.5714	69	254	52		229	54		41522	37
2653	722086	2	11.7143	46	1.1	11.3346	-0.37965	37	39.5714	53	160	38	173	66	20.7	22.05		1	0										27	1	0	46	1.1	1	1	3150	41588	11	11.1	22.5714	51	192	35	31	165	53		41525	31
2655	113770	1	8.42857	16		8.07549	-0.353081	24	41.1429	44	158	30	182	92.5	17.63	27.93	2855	0	0										24	1	0	16		1	0	3860	41592	8	8.1	23.7143	58	215	40		191	58		41527	30
2656	112758	1	8.42857	17		8.21969	-0.208879	32	38.5714	64	163	33	170	95	24.09	32.87		0	0										31	3	1	17		1	1	3280	41601	8	8.2	23.2857	53	205	41		179	43		41534	30
2658	112677	1	7.57143	10		7.09421	-0.477223	27	39.8571	52	161	29	180	83	20.06	25.62		0	0										26	1	0	10		1	1	2600	41572	7		23.4286	57	199	43		183	48		41505	30
2659	112026	1	9.71429	29		9.69804	-0.0162509	23	40.2857	50	161	27	173	85	19.29	28.4		0	0										24	2	0	29		1	0	3750	41554	9	9.4	23.2857	60	208	39		184	46		41486	30
2662	111365	1	10.7143	41		10.8904	0.176159	29	39.2857	70	167	30	171	65	25.1	22.23		0	0										27	1	0	41		1	1	3980	41544	10	10.6	23.8571	59	224	44		201	48		41519	36
2664	110788	1	9.14286	24		9.12853	-0.0143271	35	40.2857	55	154	33	175	70	23.19	22.86		0	0										27	5	1	24		1	0	3350	41534	7		23.2857	56	21	43		186	67		41462	29
2665	110935	1	7.57143	13		7.61344	0.0420154	24	40.1429	55	165	27	172	78	20.2	26.37		0	0										23	1	0	13		1	0	2860	41526	7		23.2857	54	209	40		179	44		41448	29
2666	110690	1	7.42857	10		7.09421	-0.334365	33	40.5714	65.5	165	36	175	65	24.06	21.22		1	0										20	5	1	10		1	0	3810	41520	7		23.1429	57	203	40		191	51		41456	30
2671	109672	1	11.8571	60	1	12.4634	0.606272	23	40.4286	58	167	24	176	90	20.8	29.05		0	0										24	1	0	60	1	1	3	3230	41492	11	12.5	23	54	197	42		198	420		41473	37
2673	108973	1	12.5714	66		12.9063	0.334849	26	39	50	160	29	171	65	19.53	22.23		0	0										26	2	0	66		1	0	3280	41487	12	13.1	23.4286	57	212	41		194	41		41423	30
2675	108053	1	6.85714	9		6.90412	0.0469752	21	39.7143	50	153	27	175	60	21.36	19.59	2800	0	0										21	1	0	9		1	1	3250	41458	6		23.5714	59	215	41		199			41385	29
2683	278299	7	7.57143	11		7.275	-0.296425	22	38.8571	57.5	155	24	170	72	23.93	24.91		0	0										24	1	0	11		1	0	2900	41591	7		24	58	224	41		190	42		41546	33
2686	24002	6	11.4286	48		11.5055	0.0769362	25	39.7143	65	169	30	180	100	22.76	30.86	4000	0	0										27	2	0	48		1	1	4090	41506	11	11.3	22.4286	59	216	41		180	46		41485	37
2688	23681	6	6.71429	7		6.48916	-0.225125	23	40.5714	55	165	30	178	85	20.2	26.83		0	0										24	1	0	7		1	2	3840	41467	6		22.7143	57	206	42		193	48		41439	36
2692	113572	1	8	21		8.7579	0.757904	33	37.8571	53.5	160	35	174	72	20.9	23.78		0	0										24	3	1	21		1	1	3590	41610	8	8.6	23	57	217	40		186	46		41540	30
2694	112786	1	11.2857	39		10.7052	-0.580494	34	38.2857	55	160	35	177	84	21.48	26.81		0	0										25	4	1	39		1	1	3410	41586	11	10.4	23.4286	55	203	39		192	45		41519	30
2696	111441	1	10.1429	27		9.47663	-0.666227	31	38.8571	50	160	45	177	80	19.53	25.54	3000	0	0										28	1	0	27		1	1	2830	41550	10	9.2	23.2857	56	202	40		180	40		41480	30
2698	111469	1	10.2857	33		10.119	-0.16669	30	39.2857	54	160	31	170	80	21.09	27.68		1	0										22	2	0	33		1	1	3260	41546	10	9.8	23.7143	58	213	40		182			41526	37
2699	111044	1	9.42857	29		9.69804	0.269463	33	38.8571	66	162	42	175	69	25.15	22.53		0	0										21	4	1	29		1	1	4320	41538	9	9.4	23.2857	58	212	41		194	45		41491	33
2702	110614	1	11.1429	50	1.1	11.6729	0.529998	33	36.5714	65	167	33	180	78	23.31	24.07		0	0										27	2	1	50	1.1	1	0	3210	41543	11	11.5	23.1429	59	218	41		198	42		41473	30
2703	109010	1	12.7143	59	1.3	12.3875	-0.326801	24	38.4286	70	172	24	160	60	23.66	23.44	2800	0	0										24	3	0	59	1.3	1	1	2870	41530	12	12.4	25.5714	59	219	41		191	45		41470	31
2709	109427	1	13.2857	62	0.9	12.6134	-0.672316	24	40.5714	60	160	31	175	72.5	23.44	23.67		0	0										23	1	0	62	0.9	1	1	3750	41493	12	12.7	24.1429	54	215	39		192	42		41438	32
2710	109223	1	9.85714	36		10.4182	0.561094	26	38	50	163	24	180	70	18.82	21.6		0	0										26	2	0	36		1	0	3050	41498	9	10.1	23	59	214	38		191	43		41429	30
2713	108974	1	10	33		10.119	0.119024	28	39.4286	54	160	30	176	70	21.09	22.6		0	0										27	1	0	33		1	1	3760	41483	10	9.8	23	51	209	42		188	48		41417	30
2716	252804	15	13.2857	73		13.3982	0.112499	25	40.2857	80	168	28	175	85	28.34	27.76	3650	1	0										25	3	1	73		1	1	4250	41560	13	13.8	22.4286	58	212	40		181	53		41532	36
2719	221591	11	8.14286	16		8.07549	-0.0673671	28	39.2857	50	158	28	170	70	20.03	24.22	2450	0	0										28	1	0	16		1	1	2990	41606	8	8.1	23.5714	54	205	38		190	38		41522	28
2721	220067	11	11.4286	48		11.5055	0.0769362	32	40.2857	75	162	31	174	55	28.58	18.17		0	0										25	1	0	48		1	1	3860	41533	11	11.3	23.1429	58	199	42		189			41462	29
2722	219727	11	7.85714	12		7.44775	-0.409389	27	40.1429	50	163	28	176	70	18.82	22.6		0	0										27	1	0	12		1	0	3550	41516	7		24.4286	63	230	43		205			41451	30
2723	185057	11	12	52		11.8369	-0.163111	30	38.4286	70	165	31	183	115	25.71	34.34	3550	0	0										25	2	1	52		1	1	4150	41499	12	11.7	23.7143	61	221	41		191			41456	33
2727	185602	10	9.57143	21		8.7579	-0.813524	33	40.1429	50	155	34	170	80	20.81	27.68	2800	0	0										33	2	0	21		1	1	4000	41475	9	8.6	22.1429	56	201	35	34	172	65		41445	35
2729	276835	7	11.8571	51		11.7553	-0.101868	26	40.4286	62	160	31	170	80	24.22	27.68	2800	0	0										25	1	0	51		1	0	3750	41563	11	11.6	23	58	215	44		189	48		41505	31
2733	24601	6	12	52		11.8369	-0.163111	28	40.2857	49	160	28	176	67	19.14	21.63		0	0										26	1	0	52		1	0	3110	41573	12	11.7	22	56	198	37		161	37		41547	36
2734	722562	2	12.5714	66	0.9	12.9063	0.334849	29	34.5714	64	157	24	178	84	25.96	26.51		0	0										26	2	0	66	0.9	1	1	1810	41638	12	13.1	22.5714	52	197	40		166	33		41568	30
2741	112159	1	8	16		8.07549	0.0754909	27	40.4286	50	163	33	170	75	18.82	25.95		0	0										27	1	0	16		1	1	4140	41555	8	8.1	23.2857	59	210	50		198	47		41486	30
2747	110858	1	8.28571	20		8.62854	0.342824	25	38.7143	67	160	28	178	70	26.17	22.09		0	0										25	1	0	20		1	0	3560	41535	8	8.5	23.1429	59	221	41		200	48		41486	33
2753	109819	1	10.2857	32		10.0163	-0.269429	29	37.2857		160	32	175	65		21.22		0	0										28	1	0	32		1	0	3150	41516	10	9.7	22.8571	55	205	38		175	46		41452	30
2754	109536	1	12.8571	63	1.4	12.6875	-0.169659	23	39	64	164	23	182	90	23.8	27.17		0	0										23	1	0	63	1.4	1	1	3660	41498	12	12.8	23.2857	58	199	36		180	49		41430	30
2756	109067	1	10.4286	39		10.7052	0.276648	26	39.2857	53	160	29	170	75	20.7	25.95		0	0										25	1	0	39		1	0	2950	41485	10	10.4	22.7143	58	195	39		186	53		41420	30
2758	108959	1	10.8571	35		10.3199	-0.537208	22	39.2857	55	160	24	178	75	21.48	23.67	3250	0	0										21	2	0	35		1	1	3000	41482	10	10	23.1429	53	205	40		172	43		41414	30
2763	246185	13	12.1429	64	1.7	12.761	0.618124	31	38.7143		153						3000	0	0										25	3	1	64	1.7	1	0	3910	41574	12	12.9	23	54	197	38		189	71		41501	29
2769	188441	10	10	28		9.58832	-0.411678	30	40.4286	50	170	35	180	75	17.3	23.15		0	0										29	1	0	28		1	0	2800	41562	10	9.3	23.7143	56	201	40	36	177	50		41518	33
2774	24228	6	12.8571	59		12.3875	-0.469657	26	41.5714	49	160	32	171	75	19.14	25.65	3400	0	0										26	1	0	59		1	0	3190	41518	12	12.4	22.4286	54	198	38		173	57		41454	30
2776	721945	2	12.7143	64	1	12.761	0.0466957	27	41	50	157	30	178	78	20.28	24.62	3450	0	0										24	1	0	64	1	1	1	3790	41598	12	12.9	22.7143	54	203	39		170	38		41526	29
2777	604731	2	11.8571	52	0.8	11.8369	-0.0202532	36	37.8571	54	160	47	170	68	21.09	23.53	4000	1	0										29	2	1	52	0.8	1	1	3380	41551	11	11.7
2779	718978	2	12.8571	65	1.4	12.8339	-0.0232332	28	40.1429	45	157	31	176	77	18.26	24.86	5600	0	0										27	1	0	65	1.4	1	1	3250	41451	12	13	22.5714	54	202	37		180	59		41429	36
2780	113344	1	13	56	2.5	12.1558	-0.844249	26	41.5714	50	167	32	174	67.5	17.93	22.29	3300	0	0										26	2	0	56	2.5	1	1	3390	41586	11	12.1	24	59	206	40		181	46		41567	37
2781	112968	1	8.42857	20		8.62854	0.199966	34	40.7143	59	160	37	180	110	23.05	33.95		0	0										29	4	0	20		1	1	3760	41574	8	8.5	23.1429	63	222	43		213	42		41508	30
2792	109206	1	11.7143	46		11.3346	-0.37965	28	38.7143		150	28	170	50		17.3		0	0										26	1	0	46		1	0	3200	41493	11	11.1	23.1429	59	205	37		183	55		41423	30
2795	108365	1	10.8571	39		10.7052	-0.151922	27	41.4286	54	164	34	190	75	20.08	20.78		0	0										27	1	0	39		1	1	3500	41454	10	10.4	23.7143	60	209	41		176	43		41389	30
2799	259418	15	12.8571	58	1.4	12.3109	-0.546233	27	39.4286	57	163	27	176	70	21.45	22.6		0	0										26	1	0	58	1.4	1	0	2800	41598	12	12.3	23.5714	54	202	41		180	57		41556	34
2801	258421	15	13	67		12.9781	-0.0219011	22	39.2857	50	160	25	173	70	19.53	23.39		0	0										22	2	0	67		1	0	3200	41535	12	13.2	28.2857	69	256	53		227	52		41513	36
2802	95634	12	12.1429	62	2	12.6134	0.47054	37	37.5714	52	160	40	165	60	20.31	22.04		0	0										26	3	1	62	2	1	1	3200	41493	12	12.7	21.5714	54	197	37		176			41437	32
2803	220689	11	9	17		8.21969	-0.780307	25	40.5714	50	168	25	187	100	17.72	28.6		0	0										25	1	0	17		1	0	3480	41563	9	8.2	24	57	208	41		190			41546	37
2807	279393	7	11	44		11.16	0.160008	20	41.1429	49	163	26	176	100	18.44	32.28		0	0										20	1	0	44		1	0	3400	41579	10	10.9	25.5714	62	236	46		208	55		41532	33
2808	279373	7	8.14286	14		7.77288	-0.369983	26	39.5714	60	168	26	175	83	21.26	27.1		0	0										27	1	0	14		1	0	3200	41587	8	7.9	23.2857	59	223	43		187	41		41534	32
2817	112757	1	11.2857	46		11.3346	0.0489223	31	38	60	165	30	175	75	22.04	24.49	3250	0	0										26	1	0	46		1	0	3070	41587	11	11.1	23.1429	57	20	41		18	54		41512	29
2818	112483	1	12.4286	58	1.1	12.3109	-0.117663	26	40.4286	49	163	32	168	60	18.44	21.26		0	0										26	1	0	58	1.1	1	0	3820	41566	12	12.3	23.4286	58	217	40		181	46		41548	37
2819	111417	1	9.42857	25		9.24686	-0.181708	29	39.1429	76	170	29	178	90	26.3	28.41		0	0										25	1	0	25		1	1	3720	41546	9	9									41498	33
2820	112361	1	13.7143	83		14.0617	0.347427	25	40.2857	50	160	26	173	55	19.53	18.38		0	0										24	1	0	83		1	0	3020	41563	13	14.8	23	54	195	39		185	47		41493	30
2821	112260	1	7.71429	15		7.92671	0.212421	28	40	56	160	31	175	58	21.87	18.94		0	0										24	1	0	15		1	1	3400	41562	7		23.1429	54	193	40		180	40		41493	30
2823	111282	1	11.8571	50	1.2	11.6729	-0.184286	27	39.4286	58	158	32	173	85	23.23	28.4		1	0										26	1	0	50	1.2	1	0	3100	41540	11	11.5	23.1429	55	204	40		194	49		41519	37
2824	111112	1	9.14286	25		9.24686	0.104006	25	38.1429	53	160	27	173	65	20.7	21.72		0	0										25	1	0	25		1	0	3200	41544	9	9	23.4286	61	226	43		195	44		41476	30
2828	110415	1	11.7143	45	1.2	11.2478	-0.466479	33	38.8571	55	153	36	170	85	23.5	29.41		0	0										33	1	0	45	1.2	1	3	3110	41522	11	11	23	57	201	39		179	44		41444	28
2829	110249	1	10.7143	48	1.4	11.5055	0.791222	37	36.8571	60	155	38	180	77.5	24.97	23.92		0	0										25	3	1	48	1.4	1	0	3200	41531	10	11.3	23.2857	57	204	42		200	43		41465	30
2832	109649	1	7.57143	14		7.77288	0.201446	28	39.1429	52	160	30	172	77	20.31	26.03		0	0										24	3	1	14		1	1	3290	41500	7		23.7143	59	209	43		184	55		41441	31
2837	108560	1	8.42857	16		8.07549	-0.353081	33	39	52	168	31	178	70	18.42	22.09		0	0										31	1	1	16		1	0	2970	41476	8	8.1	23.1429	37	206	39		186	50		41456	37
2838	108519	1	8.57143	24		9.12853	0.557103	26	39.7143	49	164	24	185	65	18.22	18.99		0	0										26	1	0	24		1	0	3810	41531	8		23.1429	64	226	44		210	42		41401	30
2839	108378	1	12.4286	51	1	11.7553	-0.673298	29	41.2857	47.5	164	35	178	88.5	17.66	27.93	3150	0	0										29	1	0	51	1	1	0	3370	41457	12	11.6	23.7143	56	207	39		179	45		41387	30
2840	108077	1	8.28571	21		8.7579	0.47219	24	38	50	163	33	175	65	18.82	21.22		0	0										22	1	0	21		1	1	3300	41475	8	8.6	23.2857	56	207	41		184	46		41406	30
2844	95328	12	12.7143	63		12.6875	-0.0268033	25	41	46	158	29	170	59	18.43	20.42		0	0										25	1	0	63		1	0	3880	41439	12	12.8	20.7143	54	191	36		161			41381	31
2854	112575	1	8.14286	13		7.61344	-0.529414	29	41.1429	62	160	31	174	87	24.22	28.74		0	0										25	2	0	13		1	1	3900	41568	8	7.8	23.4286	60	209	37		185	52		41494	29
2862	111955	1	8	13		7.61344	-0.386556	31	39.2857	60	160	33	170	78	23.44	26.99		0	0										28	1	0	13		1	1	3080	41558	8	7.8	23.2857	60	214	42		193	50		41490	30
2865	111518	1	12.1429	49		11.5896	-0.553249	31	41.1429	55	159	30	172	77.5	21.76	26.2		0	0										28	2	0	49		1	1	3900	41534	12	11.4	23.4286	58	203	43		183	52		41473	31
2868	110843	1	8.14286	14		7.77288	-0.369983	25	40.2857	54	165	30	176	90	19.83	29.05		0	0										23	2	0	14		1	0	2760	41524	8	7.9	22.5714	52	196	34		165	43		41464	31
2869	110828	1	10.8571	32		10.0163	-0.840857	31	39.4286	45	160	32	165	58.5	17.58	21.49		0	0										31	1	0	32		1	3	2870	41535	9	9.7	24.1429	58	212	38		184	43		41466	30
2871	110517	1	10.8571	47		11.4205	0.563385	24	40	74	167	38	180	90	26.53	27.78	3900	0	0										26	3	0	47		1	1	3380	41515	10	11.2	22.8571	54	207	42		197	50		41428	27
2874	109647	1	12.5714	68	0.1	13.0494	0.477959	30	38.8571	55	163	37	174	80	20.7	26.42		0	0										24	3	1	68	0.1	1	1	3810	41502	12	13.3	23.2857	60	210	42		203			41437	30
2876	108737	1	11.2857	44		11.16	-0.125706	23	39.8571	50	160	26	180	70	19.53	21.6		0	0										22	1	0	44		1	0	3090	41474	11	10.9	23.2857	59	212	39		177	44		41413	31
2877	108330	1	11.1429	50	0.9	11.6729	0.529998	35	39.8571	85	158	35	165	62	34.05	22.77		1	0											5	1	50	0.9	1	1	3440	41465	11	11.5	23.5714	59	218	39		191	45		41399	30
2878	108317	1	7.85714	18		8.35971	0.502571	28	40.5714	60	160	31	168	100	23.44	35.43	2000	0	0										25	1	1	18		1	1	4000	41456	8	8.3	21.8571	54	189	40		174	46		41438	37
2883	278562	7	8	10		7.09421	-0.905794	27	41.1429	58	168	32	178	75	20.55	23.67		0	0										28	1	0	10		1	0	3500	41587	8	7.5	23.5714	56	209	42		184	52		41523	30
2884	278425	7	10.5714	29		9.69804	-0.873393	29	40.8571	70	158	30	173	90	28.04	30.07		0	0										22	2	1	29		1	0	3050	41571	10	9.4	23.5714	54	202	40		177	67		41504	30
2888	24256	6	8.71429	15		7.92671	-0.787579	23	40.2857	46	155	25	165	75	19.15	27.55	1900	0	0										22	1	0	15		1	1	2300	41588	7		24.4286	53	203	40		170	34		41542	33
2889	4707611	3	12.2857	62	1.6	12.6134	0.327684	35	40.1429	45	162	24	177	70	17.15	22.34		1	0										36	3	0	62	1.6	1	0	3410	41483	12	12.7	23	56	208	42		193			41416	30
2890	722290	2	12	45	0.7	11.2478	-0.752193	38	38.5714	57	160	41	173	80	22.27	26.73	3900	1	0										25	3	0	45	0.7	1	1	2900	41605	12	11	23	51	198	38		177	56		41576	35
2891	719867	2	11.7143	55	0.8	12.0771	0.362847	28	38.7143	58	163	43	175	66	21.83	21.55	3500	0	0										27	3	0	55	0.8	1	0	3700	41496	11	12	23.1429	61	217	44	40	198	45		41429	30
2894	113782	1	10.8571	32		10.0163	-0.840857	23	39.4286	60	158	22	172	75	24.03	25.35		0	0										22	2	1	32		1	1	3240	41603	10	9.7	23	51	196	41		178	45		41538	30
2895	113624	1	11.2857	47		11.4205	0.134813	27	39.2857	58	153	32	170	78	24.78	26.99	3250	0	0										27	1	0	47		1	0	3130	41600	11	11.2	23.2857	58	203	42		185	53		41583	37
2897	113277	1	11.7143	52		11.8369	0.122603	19	39.2857	50	165	24	180	65	18.37	20.06		0	0										21	1	0	52		1	0	3140	41311	11		23	58	202	42		187	44		41521	30
2899	113182	1	7.85714	17		8.21969	0.36255	29	40.1429	57	163	34	172	74	21.45	25.01		0	0										28	1	0	17		1	1	3680	41582	7		23.4286	61	217	41		187	49		41515	30
2901	112579	1	12.5714	55	1.2	12.0771	-0.494295	26	38.8571	53	163	27	176	72.5	19.95	23.41		0	0										26	1	0	55	1.2	1	0	2780	41577	12	12	23.5714	58	200	41		190	41		41522	32
2908	110536	1	8.14286	20		8.62854	0.48568	22	40.1429	45	165	26	178	80	16.53	25.25		0	0										23	1	0	20		1	0	3510	41515	8	8.5	23	60	216	42		194	51		41438	29
2909	110545	1	12.4286	54		11.9978	-0.430776	24	40.1429	85	165	27	180	90	31.22	27.78		0	0										23	1	0	54		1	1	3780	41514	12	11.9	23.1429	57	201	36		188	44		41449	30
2912	100968	1	8.57143	19		8.4959	-0.0755327	26	39.7143	48	172	28	170	90	16.22	31.14		0	0										26	2	0	19		1	0	3690	41473	8	8.4	23.8571	56	219	40		203	45		41410	31
2914	108160	1	12.8571	62	1.3	12.6134	-0.243744	25	37.8571	65	168	31	181	90	23.03	27.47	3400	0	0										25	1	0	62	1.3	1	1	3160	41474	12	12.7	23.2857	53	192	39		180	49		41413	31
2916	107876	1	7.57143	16		8.07549	0.504062	28	38.7143	57	168	30	175	65	20.2	21.22		0	0										26	2	0	16		1	1	3960	41460	7		23.2857	63	226	40		206			41391	30
2919	257405	15	11.4286	49	0.1	11.5896	0.161037	24	36.8571	52	158	26	180	125	20.83	38.58		1	0										24	1	1	49	0.1	1	1	3000	41540	11	11.4	26.1429	64	237	49		214	555
2922	558740	14	12.7143	65		12.8339	0.119623	25	41.4286	57	155	27	175	70	23.73	22.86	3600	0	0										25	1	0	65		1	0	3500	41463	12	13	23.1429	60		39				161	41463	40
2924	245960	13	13.1429	62	1.3	12.6134	-0.52946	22	40.5714	48	160	31	170	82	18.75	28.37		0	0										22	1	0	62	1.3	1	1	3380	41562	13	12.7	23	56	208	35		181	56		41493	30
2932	411847	8	12.1429	56	1.3	12.1558	0.0128928	28	40.2857	50	164	36	180	85	18.59	26.23	2450	0	0										23	2	1	56	1.3	1	0	3750	41532	12	12.1	28.2857	74	258	53		226		90	41525	39
2933	411916	8	12.4286	63	1.7	12.6875	0.258911	29	38.8571	50	159	33	178	75	19.78	23.67		0	0										27	1	0	63	1.7	1	0	3400	41515	12	12.8	24.5714	66	233	42		196		89	41463	32
2935	391890	8	12.2857	63	2	12.6875	0.401769	34	39.1429	58	161	36	170	75	22.38	25.95		0	0										28	2	0	63	2	1	1	3300	41483	12	12.8	24.1429	61	220	39		194		103	41429	32
2938	279068	7	8.71429	18		8.35971	-0.354572	27	35.7143	57	160	28	173	91	22.27	30.41		0	0										26	1	0	18		1	1	2300	41605	8	8.3	27.2857	68	248	52		223	63	173	41549	32
2940	23465	6	10	26		9.36285	-0.637148	28	40.2857	50	160	33	170	60	19.53	20.76	3300	1	0										24	4	1	26		1	1	3040	41451	10	9.1	18.7143	40	155	26		125	30		41423	36
2941	4725941	3	12.8571	66	1.6	12.9063	0.0491349	34	39	57	165	33	176	75	20.94	24.21	3800	0	0										27	2	1	66	1.6	1	0	3470	41616	12	13.1	22.5714	56	210	38		183			41563	32
2942	4635504	3	13	66	2.2	12.9063	-0.0937231	30	41.1429	57	160	31	180	75	22.27	23.15	2500	0	0										25	2	0	66	2.2	1	0	3380	41599	13	13.1	22	54	193	40		178			41538	31
2943	4725329	3	13.2857	67	1.9	12.9781	-0.307615	29	38.5714	74	160	32	180	86	28.91	26.54		0	0										28	1	0	67	1.9	1	0	3690	41616	13	13.2	22.5714	57	204	38		165			41562	32
2944	4723725	3	11.8571	50	1.1	11.6729	-0.184286	28	41.5714	60	174	30	183	110	19.82	32.85	3950	0	0										26	2	0	50	1.1	1	0	4040	41585	11	11.5	22	53	193	36		172			41529	32
2946	4716806	3	12.7143	54	1.3	11.9978	-0.71649	30	40.2857	47	158	33	168	73	18.83	25.86		1	0										30	1	0	54	1.3	1	0	3660	41594	12	11.9	22.7143	50	189	34		178			41540	32
2948	4723743	3	12.1429	55	1.6	12.0771	-0.0657254	29	39.4286	44	163	30	183	100	16.56	29.86	2500	0	0										28	1	0	55	1.6	1	0	3390	41598	12	12	22	52	191	41		173			41541	31
2950	4723696	3	12.2857	59	1.6	12.3875	0.101771	29	40.5714	63	165	35	170	63	23.14	21.8	3300	0	0										27	2	0	59	1.6	1	1	3490	41589	12	12.4	22.1429	46	182	36		161			41534	32
2951	4723514	3	12.1429	58	2	12.3109	0.168051	27	37.5714	49	158	27	170	65	19.63	22.49	2750	0	0										26	1	0	58	2	1	0	2760	41609	12	12.3	21.4286	55	194	36		168			41543	30
2952	4723076	3	12.1429	58	1.1	12.3109	0.168051	31	38.7143	51	165	42	170	75	18.73	25.95	3150	0	0										30	1	0	58	1.1	1	0	3360	41598	12	12.3	21.8571	57	209	36		170			41532	30
2953	4722639	3	12.4286	59	1.2	12.3875	-0.0410874	29	40.8571	49	158	31	174	60	19.63	19.82	2700	0	0										27	2	0	59	1.2	1	1	2920	41581	12	12.4	22.2857	53	192	36		165			41525	32
2954	4722641	3	12	59	1.9	12.3875	0.387485	25	38.4286	55	166	27	181	72	19.96	21.98	2800	0	0										24	1	0	59	1.9	1	0	3290	41598	12	12.4	22	57	202	41		178			41545	32
2956	4722377	3	12.8571	67	1.9	12.9781	0.120957	26	39.2857	49	166	27	168	54	17.78	19.13	3500	1	0										24	2	0	67	1.9	1	0	2730	41589	12	13.2	22.1429	55	196	38		162			41519	30
2957	4721924	3	12	49	1.2	11.5896	-0.410391	27	39.4286	60	166	30	180	70	21.77	21.6	3350	0	0										23	2	0	49	1.2	1	0	3360	41587	12	11.4	22.2857	55	200	36		165			41525	31
2959	4717015	3	13.5714	74	2.3	13.4665	-0.104899	28	40	46	158	29	165	65	18.43	23.88		0	0										28	1	0	74	2.3	1	0	3030	41549	13	13.9	21.5714	51	190	36		160			41494	32
2960	4716812	3	12.2857	53	1.3	11.9177	-0.367992	27	40	67	165	28	174	76	24.61	25.1	4000	1	0										26	1	0	53	1.3	1	1	3460	41547	12	11.8	22.2857	50	199	38		164			41492	32
2961	4716515	3	12.2857	63	1.9	12.6875	0.401769	26	39.4286	50	158	30	175	70	20.03	22.86		0	0										26	1	0	63	1.9	1	0	3180	41548	12	12.8	22.1429	54	203	39		177			41492	32
2964	4577088	3	12.2857	58	1.3	12.3109	0.0251948	35	40.5714	52	161	39	174	69	20.06	22.79	3400	0	0										30	1	0	58	1.3	1	0	3400	41535	12	12.3	21.7143	49	191	36		166			41479	32
2965	4715514	3	12	57	1.2	12.2337	0.23367	28	40.2857	70	169	35	168	62	24.51	21.97	3200	0	0										25	1	0	57	1.2	1	0	3420	41537	11	12.2	22.7143	55	207	39		168			41476	31
2966	4715134	3	12.4286	65	1.7	12.8339	0.405337	31	40	65	167	34	165	69	23.31	25.34		1	0										26	2	0	65	1.7	1	0	3330	41538	12	13	22.2857	57	203	36		177			41478	31
2968	4501817	3	12.4286	68	1.1	13.0494	0.620815	31	38.2857	49	158	33	173	65	19.63	21.72		0	0										26	2	1	68	1.1	1	1	3050	41544	12	13.3	21.4286	51	201	39		163			41483	31
2972	4703697	3	12.5714	61	1.1	12.5387	-0.0327146	28	40.4286	66	168	34	175	83	23.38	27.1		0	0										27	1	0	61	1.1	1	0	3400	41455	12	12.6	22.5714	55	201	37		171			41401	32
2973	4703435	3	12.5714	63	1.3	12.6875	0.116055	28	39.5714	60	166	30	176	90	21.77	29.05		0	0										28	1	0	63	1.3	1	0	3250	41459	12	12.8	22.2857	55	207	38		170			41402	31
2974	4702976	3	12.8571	74	1.9	13.4665	0.609387	25	39.7143	53	164	24	170		19.71		3350	0	0										24	1	0	74	1.9	1	0	3780	41456	12	13.9	22.1429	56	200	38		173			41400	32
2975	4703026	3	12.8571	62	1.6	12.6134	-0.243744	28	37.1429	55	165	31	170	70	20.2	24.22		0	0										27	1	0	62	1.6	1	0	2770	41474	12	12.7	22.4286	54	193	37		168			41414	31
2976	4646523	3	12.7143	63	1.7	12.6875	-0.0268033	33	39.1429	44	158	36	176	85	17.63	27.44		0	0										25	5	0	63	1.7	1	1	3580	41458	12	12.8	23	55	208	39		187			41409	33
2977	4701677	3	12.8571	62	1.6	12.6134	-0.243744	33	40.8571	46	167	38	170	73	16.49	25.26		0	0										32	1	0	62	1.6	1	1	4100	41445	12	12.7	22.5714	58	210	41		194			41388	31
2979	4702268	3	13	70	1.7	13.1904	0.190407	26	34.7143	45	160	27	175	75	17.58	24.49		0	0										25	1	0	70	1.7	1	0	2400	41486	13	13.5	22.7143	60	215	40		187			41433	32
2980	4701947	3	13	78	1.5	13.7353	0.735284	34	37.8571	65	163	35	174	75	24.46	24.77		0	0										31	1	0	78	1.5	1	0	3130	41462	13	14.3	22.2857	54	204	37		171			41408	32
2981	4701474	3	12.2857	51	0.9	11.7553	-0.53044	34	41.2857	50	158	39	170	60	20.03	20.76		0	0										26	2	0	51	0.9	1	0	3430	41436	12	11.6	21.8571	48	176	34		167			41382	32
2984	4710459	3	13.5714	62	1.6	12.6134	-0.95803	29	41.7143	60	163	32	183	72	22.58	21.5	3650	0	0										27	1	0	62	1.6	1	0	3940	41502	12	12.7	22.5714	51	196	36		166			41445	31
2985	4711017	3	12.7143	74	1.8	13.4665	0.752243	28	38	58	170	31	175	85	20.07	27.76	3600	0	0										27	1	0	74	1.8	1	0	3080	41520	12	13.9	22.2857	57	206	38		181			41456	30
2986	4703330	3	11.7143	58	1.5	12.3109	0.596623	25	38.8571	54	161	30	173	68	20.83	22.72		0	0										25	2	0	58	1.5	1	1	4100	41510	11	12.3	21.7143	54	200	39		186			41428	28
2987	4522654	3	12.7143	72	2.3	13.3294	0.615141	32	39.8571	64	170	38	170	90	22.15	31.14		1	0										33	2	0	72	2.3	1	0	3690	41503	12	13.7	22.2857	56	201	39		170			41449	32
2988	4710348	3	13.7143	68	1.5	13.0494	-0.664899	32	39.4286	96	170	40	171	70	33.22	23.94	2800	0	0										30	1	0	68	1.5	1	0	3430	41505	13	13.3	22.2857	52	195	39		175			41449	32
2989	4587193	3	13.2857	68	1.3	13.0494	-0.236327	42	39	57.5	164	32	180	100	21.38	30.86	4250	0	0										40	1	0	68	1.3	1	1	3280	41508	13	13.3	22.4286	56	201	38		166			41456	32
2991	4650546	3	12.1429	65	1.6	12.8339	0.691051	37	38.8571	57.5	165	43	176	80	21.12	25.83	3800	0	0										36	1	0	65	1.6	1	1	3330	41505	12	13	22	53	201	37		173			41449	32
2992	4709470	3	12.5714	66	1.8	12.9063	0.334849	30	37	68	164	32	174	80.5	25.28	26.59	3200	0	0										28	1	0	66	1.8	1	0	3280	41517	12	13.1	22.5714	56	214	38		177			41462	32
2994	4709062	3	12.5714	65	1.6	12.8339	0.262481	27	39	51.5	153	29	175	78	22	25.47		0	0										27	1	0	65	1.6	1	1	2910	41500	12	13	22	57	199	36		185			41443	31
2995	4708860	3	12.2857	63	1.2	12.6875	0.401769	35	38.1429	65	162	37	178	80	24.77	25.25		0	0										26	1	0	63	1.2	1	1	2620	41504	12	12.8	22.1429	59	206	38		175			41421	28
2996	4708711	3	12.7143	72	1.4	13.3294	0.615141	34	40.2857	50	163	40	170	70	18.82	24.22	2650	0	0										25	4	0	72	1.4	1	0	3300	41489	12	13.7	22.1429	53	195	39		177			41433	32
2997	4708503	3	12.7143	74	2	13.4665	0.752243	33	39.4286	60	164	39	174	75	22.31	24.77		0	0										34	1	0	74	2	1	0	3700	41493	12	13.9	21.5714	55	199	35		166			41433	31
2998	4708344	3	12.5714	54	1.2	11.9978	-0.573632	29	40	65	171	40	172	75	22.23	25.35		0	0										28	2	0	54	1.2	1	0	3520	41489	12	11.9	22.1429	52	196	36		166			41420	30
2999	4698792	3	12.5714	63	1.5	12.6875	0.116055	33	39.8571	58	168	35	184	86	20.55	25.4		1	0										25	3	0	63	1.5	1	1	3290	41490	12	12.8	22.1429	54	196	40		175			41433	31
3000	4708279	3	13	69	2.1	13.1202	0.120153	30	39.2857	49	156	31	172	70	20.13	23.66		0	0										29	1	0	69	2.1	1	0	3340	41493	13	13.4	22.5714	58	210	39		173			41438	32
3004	4707452	3	12.8571	58	1.5	12.3109	-0.546233	30	39.5714	62	156	31	167	52	25.48	18.65		1	0										30	1	0	58	1.5	1	0	3160	41487	12	12.3	22.7143	56	199	38		174			41437	32
3006	4706604	3	12.4286	62	1.6	12.6134	0.184826	29	40.1429	58.5	165	29	175	74	21.49	24.16		0	0										26	1	0	62	1.6	1	0	3260	41476	12	12.7	22.2857	55	193	41		169			41422	32
3007	4706239	3	12.7143	61	1.9	12.5387	-0.175573	28	40	65	172	29	177	90	21.97	28.73	4500	0	0										27	1	0	61	1.9	1	0	3940	41474	12		22.2857	55	206	37		188			41413	31
3008	4706242	3	12.7143	67	1.5	12.9781	0.263813	26	38.2857	59	165	30	174	70	21.67	23.12	3000	0	0										26	1	0	67	1.5	1	0	3460	41486	12	13.2	22	54	202	38		175			41433	32
3009	4706222	3	12.5714	74	3.3	13.4665	0.895101	30	38.7143	47	155	32	170	69.5	19.56	24.05	2500	0	0										29	1	0	74	3.3	1	0	3370	41483	12	13.9	22	55	203	37		189			41413	30
3010	4706041	3	12.7143	57	1.1	12.2337	-0.480616	29	40.7143	53	165	28	176	66	19.47	21.31		0	0										27	1	0	57	1.1	1	1	3610	41468	12	12.2	22.4286	51	194	35		172			41413	32
3011	4705716	3	13.7143	88	2.4	14.3785	0.664164	24	40.7143	60	165	38	180	85	22.04	26.23	3100	0	0										24	2	0	88	2.4	1	0	3720	41467	13	15.3	22.2857	50	202	39		182			41399	30
3013	4666673	3	12.8571	60	1.1	12.4634	-0.393728	34	38.7143	48	155	36	180	90	19.98	27.78	2950	0	0										25	1	0	60	1.1	1	1	3260	41479	12	12.5	22.1429	52	192	35		169			41414	30
3014	4705144	3	12.8571	62	1.8	12.6134	-0.243744	27	40	55	157	28	170	59	22.31	20.42	2800	0	0										26	2	0	62	1.8	1	0	3060	41467	12	12.7	22.5714	50	188	34		160			41408	31
3015	4702421	3	13.1429	70	1.9	13.1904	0.0475493	28	40.1429	48	163	33	175	70	18.07	22.86	2600	0	0										28	2	0	70	1.9	1	0	3200	41466	13		21.8571	50	191	35		168			41402	30
3016	4705193	3	13	77	1.9	13.6688	0.668754	28	39.7143	54	167	29	180	65	19.36	20.06	3900	0	0										27	2	0	77	1.9	1	0	3790	41470	13	14.2	22.4286	56	206	37		172			41415	32
3017	4667736	3	11.8571	55	1.6	12.0771	0.219991	30	40.2857	44	157	31	168	70	17.85	24.8		0	0										25	1	0	55	1.6	1	0	3210	41465	11	12	22	53	190	35		180			41409	32
3022	113022	1	12	61		12.5387	0.538713	22	39.1429	56	158	27	172	80	22.43	27.04	3900	0	0										22	1	0	61		1	0	3430	41587	12	12.6	23.4286	60	216	43		200	50		41519	30
3023	112871	1	11.1429	47	0.9	11.4205	0.277669	22	40	55	170	25	175	92.5	19.03	30.2	3500	0	0										22	1	0	47	0.9	1	0	3860	41576	11	11.2	23.1429	59	214	41		180	42		41507	30
3024	112255	1	11	50		11.6729	0.672856	25	40.1429	59	168	25	178	86	20.9	27.14		0	0										25	1	0	50		1	1	4270	41560	11	11.5	23	56	207	41		182	45		41490	30
3025	112199	1	8.85714	21		8.7579	-0.0992379	22	39.1429	45	155	26	174	75	18.73	24.77		0	0										22	1	0	21		1	0	3020	41565	8	8.6	23.8571	58	208	41		189	40		41501	30
3026	111717	1	9	20		8.62854	-0.371462	29	39	61.5	160	34	177	70	24.02	22.34		0	0										24	2	0	20		1	1	4300	41553	9	8.5	22.8571	56	204	39		188	47		41486	30
3027	110809	1	12.1429	55	1.9	12.0771	-0.0657254	25	39.7143	50	164	26	180	70	18.59	21.6		0	0										25	1	0	55	1.9	1	0	3800	41526	12	12	23.4286	61	217	40		192	48		41508	37
3028	110274	1	8	19		8.4959	0.495895	29	40.2857	56	165	31	178	70	20.57	22.09		0	0										28	2	0	19		1	0	3540	41508	8	8.4	26	62	240	44		213	44		41478	35
3030	109849	1	8.14286	24		9.12853	0.985673	25	38.4286	62.5	160	27	172	60	24.41	20.28	3000	0	0										23	2	0	24		1	0	3130	41515	8	8.9	23.4286	58	212	41		188	49		41448	30
3036	108327	1	12.2857	53	1.1	11.9177	-0.367992	27	41	60	163	31	180	72.5	22.58	22.38	3400	0	0										27	1	0	53	1.1	1	1	3900	41457	12	11.8	23.2857	54	197	41		191	43		41438	37
3039	107977	1	10	28		9.58832	-0.411678	28	40.4286	55	162	31	172	74	20.96	25.01		0	0										28	1	0	28		1	0	3210	41451	10	9.3	23.5714	56	204	41		184	43		41389	31
3044	220074	11	13.2857	61		12.5387	-0.747001	24	39.5714	52.5	165	25	175	73	19.28	23.84	3400	1	0										24	1	0	61		1	0	3270	41593	13	12.6	24.5714	61	230	43		205	49		41514	28
3045	219664	11	9.57143	25		9.24686	-0.324564	24	38.4286	50	163	26	183	75	18.82	22.4		0	0										24	1	0	25		1	1	3220	41526	9	9	23.2857	57	210	40		174			41459	30
3052	278643	7	12.5714	60		12.4634	-0.108014	29	40.1429	50	156	35	175	100	20.55	32.65		0	0										29	1	0	60		1	0	2850	41598	12	12.5	23.5714	58	212	41		175	47		41522	29
3054	720992	2	12.5714	51	1.4	11.7553	-0.816154	33	41	53	163	41	158	60	19.95	24.03	4500	0	0										26	3	0	51	1.4	1	0	3150	41551	12	11.6	22.8571	53	197	37		177	55		41493	31
3062	110853	1	9.14286	24		9.12853	-0.0143271	31	40.7143	68	168	30	174	72	24.09	23.78		1	0										27	2	0	24		1	0	3770	41524	9	8.9	23.4286	60	215	42		193	43		41463	31
3065	110567	1	9	25		9.24686	0.246864	26	39.1429	46	166	26	182	90	16.69	27.17		0	0										26	2	0	25		1	0	3030	41522	9	9	23	55	208	39		181	40		41501	37
3067	109012	1	8.85714	15		7.92671	-0.930435	30	41.4286	59	164	30	171	74	21.94	25.31		0	0										29	1	0	15		1	0	3900	41476	8	8	24	56	216	38		186	47		41407	30
3068	108884	1	6.28571	4		5.73275	-0.552969	27	41.2857	48	163	31	180	75	18.07	23.15		0	0										26	1	0	4		1	0	3110	41469	6		23.5714	56	212	40		190	50		41403	30
3069	108778	1	11.8571	53	1.3	11.9177	0.0605801	27	41.2857	52	158	30	180	63	20.83	19.44		0	0										27	1	0	53	1.3	1	0	3200	41467	11	11.8	23.5714	59	214	39		178	50		41401	30
3071	108631	1	12.2857	62	9	12.6134	0.327684	32	39.4286	50	172	35	172	64	16.9	21.63	4000	0	0										28	2	0	62	9	1	1	3660	41474	12	12.7	23.2857	56	209	43		20	48		41459	37
3078	258614	15	12.7143	67		12.9781	0.263813	24	39.2857	50	165	27	175	86	18.37	28.08	3000	0	0										25	1	1	67		1	0	3500	41546	12	13.2	23.8571	62	233	48		205	57		41525	37
3081	95222	12	11.7143	48	1.7	11.5055	-0.208778	32	40.8571	56	164	33	175	55	20.82	17.96		1	0										28	2	0	48	1.7	1	0	3750	41451	11	11.3	22.1429	55	202	38		189			41395	32
3084	219604	11	11.7143	46		11.3346	-0.37965	30	40.7143	65	163	37	174	80	24.46	26.42		0	0										30	5	0	46		1	0	3770	41507	11	11.1	24	63	232	42		202			41498	38
3086	218815	11	12.7143	57		12.2337	-0.480616	26	39.5714	57	160	26	180	65	22.27	20.06		0	0										26	1	0	57		1	1	4160	41485	12	12.2									41466	37
3092	277618	7	12.1429	59		12.3875	0.244627	29	40.1429	65	164	34	172	90	24.17	30.42		1	0										30	1	0	59		1	1	3200	41546	12	12.4	23.4286	61	218	39		184	64		41512	35
3093	277498	7	9.14286	22		8.88423	-0.258633	25	39.2857	64	164	23	178	78	23.8	24.62		0	0										26	1	0	22		1	1	3500	41545	9	8.7	22.7143	56	211	40		187	48		41480	30
3095	721817	2	12.4286	68	1	13.0494	0.620815	30	38.1429	55	161	33	181	87	21.22	26.56	3600	0	0										29	1	0	68	1	1	1	3730	41595	12	13.3	22.5714	55	211	41		189	61		41529	30
3098	113610	1	8.14286	16		8.07549	-0.0673671	23	38.7143	50	160	25	170	70	19.53	24.22		0	0										23	1	0	16		1	1	3530	41605	8	8.1	23	59	208	41		177	45		41533	29
3099	113413	1	9.85714	32		10.0163	0.159143	26	40.2857	52.5	162	31	180	90	20	27.78		1	0										26	2	0	32		1	0	3670	41589	9	9.7	23.4286	60	225	42		191	47		41520	30
3101	111487	1	10.2857	35		10.3199	0.0342204	25	41.2857	52	155	27	174	65	21.64	21.47		0	0										24	1	0	35		1	0	3300	41533	10	10	23	55	204	40		185	45		41462	29
3104	111901	1	8	14		7.77288	-0.227125	29	38.8571	48	165	30	168	75	17.63	26.57		0	0										28	1	0	14		1	0	3360	41559	8	7.9	23.1429	59	221	42		196	40		41490	30
3116	259485	15	11.5714	57		12.2337	0.662242	24	40.1429	50	163	25	175	70	18.82	22.86	3000	0	0										23	1	1	57		1	0	3600	41599	11	12.2	23.4286	57	215	44		180	60		41588	38
3117	258824	15	11.2857	47	0.1	11.4205	0.134813	24	41.8571	54	164	27	176	74	20.08	23.89	3000	0	0										23	2	0	47	0.1	1	0	3300	41546	11	11.2	26.2857	58	223	48		196	52		41501	33
3118	240162	15	13.5714	76	1.5	13.6018	0.0303626	29	38.7143	59	163	30	190	120	22.21	33.24	2600	0	0										27	4	2	76	1.5	1	1	3450	41507	13	14.1	23.4286	53	206	42		185	634		41478	35
3120	220807	11	11.5714	40		10.7984	-0.773016	29	39.5714	60	162	30	178	85	22.86	26.83		1	0										28	1	0	40		1	0	3290	41585	11	10.5	22.8571	53	192	41		171	46		41508	29
3129	276705	7	9.57143	25		9.24686	-0.324564	30	41.1429	65	167	36	170	76.5	23.31	26.47		0	0										20	6	1	25		1	0	4150	41557	9	9	24	63	231	44		202	52		41514	33
3131	719646	2	11.1429	50	0.7	11.6729	0.529998	34	39	65	162	36	177	87	24.77	27.77	2500	1	0										34	4	2	50	0.7	1	1	3480	41497	11	11.5	22.4286	51	192	44	35	182	50		41427	30
3135	111764	1	13	59	2.1	12.3875	-0.612515	22	32.5714	58	163	22	180	80	21.83	24.69	4050	0	0										23	1	0	59	2.1	1	0	2360	41598	13	12.4	23	56	194	38		184	50		41538	31
3138	111124	1	9	24	1.4	9.12853	0.128531	26	38.2857	47	165	29	174	65	17.26	21.47		0	0										26	1	0	24	1.4	1	0	2710	41547	8	8.9	23.2857	54	208	39		177	47		41497	32
3142	110538	1	9.28571	31		9.91193	0.626213	26	40.7143	57	166	27	177	74	20.69	23.62		0	0										26	1	0	31		1	0	3800	41511	9	9.6	23.5714	60	222	41		200	48		41456	32
3145	108918	1	12.8571	66	1.3	12.9063	0.0491349	30	41.1429	48	158	30	172	74	19.23	25.01	4000	0	0										28	1	0	66	1.3	1	1	3770	41479	12	13.1	23.1429	54	201	39		186	48		41401	28
3150	258727	15	12.5714	63		12.6875	0.116055	26	39.1429	50	160	26	182	115	19.53	34.72	3000	0	0										27	1	1	63		1	0	3450	41558	12	12.8	21.8571	53	195	35		166	43		41490	30
3151	257872	15	13.8571	77	0.1	13.6688	-0.188388	25	39	75	171	31	177	80	25.65	25.54	3250	1	0										25	1	0	77	0.1	1	0	3100	41514	13	14.2	23.7143	56	207	43		183	52		41493	37
3160	23978	6	8.71429	18		8.35971	-0.354572	22	40.2857	60	160	24	170	70	23.44	24.22		0	0										22	1	0	18		1	0	3270	41506	7		22.4286	50	185	37		169	47		41470	34
3165	111228	1	12.8571	63	1.6	12.6875	-0.169659	23	40.1429	60	165	26	171	80	22.04	27.36		0	0										23	1	0	63	1.6	1	0	3450	41535	12	12.8	23.1429	56	201	38		179	43		41465	30
3167	111873	1	9.42857	23		9.00771	-0.420866	32	40.2857	63	165	30	183	90	23.14	26.87		0	0										30	2	0	23		1	0	2800	41550	9	8.8	23.2857	59	204	40		188	45		41487	31
3171	108922	1	11.1429	45		11.2478	0.104949	24	36.8571	51	162	26	170	70	19.43	24.22		0	0										24	1	0	45		1	0	2940	41512	11	11	23.2857	56	204	41		186	44		41451	31
3173	109082	1	6.71429	8		6.70314	-0.0111436	24	39.8571	55	165	27	183	90	20.2	26.87	3000	0	0										24	1	0	8		1	0	3570	41482	6		23.4286	58	220	43		189	45		41411	29
3174	108867	1	9.28571	25		9.24686	-0.0388504	24	40	65	159	26	177	90	25.71	28.73	3800	0	0										25	1	0	25		1	0	3450	41481	9	9	23.2857	57	204	42		183	47		41420	31
3176	108675	1	7.71429	17		8.21969	0.505407	25	41	60	160	28	172	80	23.44	27.04		0	0										25	2	0	17		1	1	3160	41466	7		23	55	203	40		203	43		41448	37
3178	107973	1	11.1429	45		11.2478	0.104949	24	39.5714	65	160	29	175	65	25.39	21.22		0	0										25	1	0	45		1	1	4280	41456	11	11	19.1429	47	163	28			46		41395	31
3181	257946	15	11.1429	46		11.3346	0.191778	25	38.4286	45	156	29	176	70	18.49	22.6	4000	1	0										25	1	1	46		1	0	3200	41525	11		23.7143	60	218	43		184	560		41501	36
3183	196000	11	11.4286	39		10.7052	-0.723352	25	39.8571	51	163	30	173	85	19.2	28.4	2300	0	0										23	1	0	39		1	0	2730	41541	11	10.4	23.4286	55	200	38		174			41459	28
3184	192148	11	7.28571	12		7.44775	0.16204	27	39.2857	69	167	28	181	95	24.74	29	4500	0	0										26	2	0	12		1	1	3990	41502	7		23.4286	55	208	40		181			41484	37
3191	112824	1	9.14286	24		9.12853	-0.0143271	31	40	60	166	33	176	75	21.77	24.21	3300	0	0										27	1	0	24		1	0	3450	41575	9	8.9	23.2857	57	209	41		186	43		41554	37
3194	111543	1	9	23		9.00771	0.0077062	35	39.1429	70	160	39	171	65	27.34	22.23		0	0										28	3	1	23		1	1	3700	41547	9	8.8	23.1429	57	204	42		187	44		41478	30
3195	111146	1	11.7143	51	1.1	11.7553	0.0409884	30	39.1429	60	160	32	178	80	23.44	25.25		0	0										29	2	0	51	1.1	1	1	3080	41539	11	11.6	27.5714	60	212	41		191	41		41473	30
3199	110751	1	11.5714	43	0.9	11.0712	-0.500223	22	41	52.5	168	25	182	100	18.6	30.19		0	0										23	1	0	43	0.9	1	0	4080	41525	11	10.8	23.4286	57	199	37		186	45		41457	30
3200	110725	1	8.57143	13		7.61344	-0.957984	29	39.7143	60	164	31	176	80	22.31	25.83	3400	0	0										28	2	0	13		1	0	3330	41531	7		24.2857	51	197	38		192	43		41476	32
3205	108342	1	13.5714	71	1.3	13.2602	-0.311266	39	40.1429	50.5	157	69	170	75	20.49	25.95		0	0										29	3	0	71	1.3	1	1	3000	41462	13	13.6	23.4286	56	107	38		172	50		41372	27
3207	107907	1	12.7143	61		12.5387	-0.175573	31	40.1429	51.5	161	30	175	80	19.87	26.12		0	0										30	1	0	61		1	1	3550	41453	12	12.6	23.2857	57	206	39		185	50		41385	30
3225	23825	6	12.7143	68		13.0494	0.335101	22	39	56	170	26	182	78	19.38	23.55	3000	0	0										24	1	0	68		1	1	3070	41492	12	13.3	22.1429	49	192	39		173	50		41453	34
3226	640013	2	12.4286	61	1.6	12.5387	0.110141	33	38.4286	70	168	35	174	70	24.8	23.12	3000	0	0										27	3	1	61	1.6	1	1	3260	41617	12	12.6	22.1429	51	196	40		173	38		41564	32
3227	733285	2	13	65	1.6	12.8339	-0.166091	35	34	80	168	40	186	83	28.34	23.99	3300	1	0										33	1	0	65	1.6	1	1	2220	41619	13	13	23.8571	61	219	43	39	184	50		41545	29
3230	111926	1	7.28571	8		6.70314	-0.582572	23	39.7143	55	160	27	172	75	21.48	25.35		0	0										23	1	0	8		1	0	2400	41554	7		26.4286	65	225	42		210	50		41515	34
3233	110966	1	10.4286	41		10.8904	0.461873	30	39.8571	54	157	30	172	73	21.91	24.68		0	0										27	2	0	41		1	0	3340	41529	10	10.6	23	58	209	41		192	47		41458	29
3234	111116	1	8.71429	23		9.00771	0.29342	29	38.2857	43.5	156	30	170	60	17.87	20.76		0	0										29	1	0	23		1	0	3100	41543	8	8.8	23.7143	60	218	43		209	43		41473	30
3240	108061	1	11	52	1.2	11.8369	0.836889	24	40	50.5	163	24	183	100	19.01	29.86	3500	1	0										24	1	0	52	1.2	1	1	3100	41456	11	11.7	23.2857	58	206	41		185	47		41396	31
3241	107861	1	11.8571	51		11.7553	-0.101868	33	40.2857	79	161	38	176	75	30.48	24.21	3000	0	0										24	2	0	51		1	0	3360	41449	11	11.6	23.4286	57	203	40		190	420		41380	30
3244	246040	13	13.2857	67	1.5	12.9781	-0.307615	29	39.8571	50	170	37	182	75	17.3	22.64	3650	0	0										28	2	0	67	1.5	1	0	3300	41541	13	13.2	23.4286	56	206	38		180	40		41466	29
3247	185959	10	9.57143	32		10.0163	0.444857	31	38.2857	63	164	34	165	65	23.42	23.88		0	0										24	5	1	32		1	0	3300	41473	9	9.7	23.4286	61	224	42	39	198	47		41406	30
3249	279291	7	11.2857	43		11.0712	-0.214509	23	39.2857	59	177	27	174	80	18.83	26.42		0	0										23	1	0	43		1	1	3000	41587	11	10.8	23.4286	50	199	42		187	52		41543	33
3250	276430	7	11	35		10.3199	-0.680066	25	41	57	165	27	180	67.5	20.94	20.83		0	0										26	1	0	35		1	0	3350	41548	10	10	23.1429	59	203	38		173	44		41484	30
3254	113111	1	13	58	1.1	12.3109	-0.689091	25	41.1429	75	162	26	175	70	28.58	22.86		0	0										27	1	0	58	1.1	1	3	3400	41576	13	12.3	22.8571	55	320	36		162	40		41575	39
3260	112637	1	7.14286	6		6.25927	-0.883592	25	39.7143	53	164	27	176	80	19.71	25.83	2900	0	0										24	1	0	6		1	0	3650	41572	7		18.2857	44	156	28		126	31		41504	30
3261	111558	1	11	39	1.3	10.7052	-0.29478	26	39.2857	48	160	25	176	100	18.75	32.28		0	0										23	3	1	39	1.3	1	0	3720	41547	11	10.4	23.4286	58	212	39		192			41529	37
3265	111537	1	8.71429	21		8.7579	0.0436181	20	39.7143	48	164	24	180	75	17.85	23.15		0	0										21	1	0	21		1	0	2790	41544	8	8.6	23	57	211	40		178	53		41473	29
3267	111029	1	12.2857	57	1.3	12.2337	-0.0520439	30	39.1429	53.5	164	34	167	76	19.89	27.25	3500	0	0										29	1	0	57	1.3	1	0	3050	41535	12	12.2	23.7143	58	203	42		201	56		41469	30
3269	109721	1	8.42857	21		8.7579	0.329332	21	40.4286	52	162	24	175	75	19.81	24.49		0	0										22	1	0	21		1	1	3460	41492	8	8.6	24.8571	62	230	45		199	52		41428	30
3274	259454	15	13.2857	61	1.6	12.5387	-0.747001	28	40.4286		165	26	178	74		23.36		0	0											2	1	61	1.6	1	0	3600	41595	13	12.6	29.5714	71	261	52		229		129	41583	38
3276	221107	11	12.2857	59		12.3875	0.101771	25	38.1429	70	154	28	170	65	29.52	22.49		0	0										25	1	0	59		1	0	3680	41597	12	12.4	24	59	223	44		187			41541	32
3277	220916	11	11.5714	46		11.3346	-0.236792	25	39.7143	52	163	27	173	80	19.57	26.73		1	0										23	1	0	46		1	1	3860	41573	11	11.1	23.5714	57	214	39		185			41486	27
3283	185840	10	10.2857	37		10.5152	0.229468	30	39	62	167	31	172	70	22.23	23.66		0	0										24	4	1	37		1	1	4260	41464	10	10.2	22.8571	55	203	39	38	181	41		41433	35
3288	23521	6	8	10		7.09421	-0.905794	24	40.1429	49	160	28	175	60	19.14	19.59	3000	1	0										23	3	0	10		1	0	3640	41481	8	7.5	22	51	194	38		179	43		41408	29
3291	113409	1	12.2857	60	6	12.4634	0.1777	28	38.8571	53	167	30	183	80	19	23.89		0	0										27	1	0	60	6	1	0	3500	41597	12	12.5	23.2857	50	200	41		187	41		41532	30
3295	111226	1	11.5714	46	0.9	11.3346	-0.236792	30	39.4286	57	165	31	175	70	20.94	22.86		0	0										30	1	0	46	0.9	1	0	4030	41538	11	11.1	23.7143	58	211	42		194	45		41472	30
3296	110888	1	10.7143	37		10.5152	-0.199104	29	39.4286	49	160	36	175	80	19.14	26.12	4000	0	0										26	2	1	37		1	1	3250	41530	10	10.2	23.4286	55	193	38		165	41		41463	30
3298	107563	1	9.42857	31		9.91193	0.483355	23	40	52	163	26	172	90	19.57	30.42		0	0										20	2	0	31		1	1	3730	41517	9	9.6	23.4286	64	229	44		195	52		41498	37
3301	110057	1	11.5714	48		11.5055	-0.0659198	25	39.1429	55	168	31	178	84	19.49	26.51		0	0										26	1	0	48		1	1	3600	41510	11	11.3	23.5714	57	213	42		178	41		41450	31
3304	109170	1	12.8571	66	1.3	12.9063	0.0491349	27	41	64	169	30	169	65	22.41	22.76		0	0										27	1	0	66	1.3	1	1	4550	41478	12	13.1	23	55	205	39		180	44		41409	30
3309	108105	1	11.5714	48		11.5055	-0.0659198	26	39	59	163	27	181	70	22.21	21.37	4000	0	0										27	1	0	48		1	0	3610	41467	11	11.3	23.4286	56	207	42		190	46
3312	104758	1	10.7143	44		11.16	0.445722	24	40.1429	52.5	162	30	178	80	20	25.25		0	0										24	2	0	44		1	0	3400	41454	10	10.9	23.7143	60	215	43		193	51		41388	30
3313	107897	1	10.1429	37		10.5152	0.372324	23	36.2857	56	162	26	178	67	21.34	21.15		0	0										23	3	0	37		1	0	3540	41482	9	10.2	23	63	223	42		203	52		41409	29
3322	187435	10	9.14286	23		9.00771	-0.135152	34	40.2857	52.5	165	35	180	75	19.28	23.15		0	0										26	3	1	23		1	0	3400	41519	9	8.8	22.5714	55	212	38	35	177	45		41485	35
3326	274955	7	11.8571	44		11.16	-0.697134	23	40.4286	80	163	23	177	75	30.11	23.94	2700	1	0										24	1	0	44		1	1	3700	41502	11	10.9	23.7143	55	207	43		197	49		41462	34
3327	784731	4	12.4286	52		11.8369	-0.591683	27	40.5714	55	160	32	172	75	21.48	25.35		0	0										25	1	0	52		1	1	2990	41511	12	11.7	22.8571	55	201	39		167	54		41448	31
3328	549012	4	11.5714	50		11.6729	0.101428	24	40.8571		170	27						0	0										24	1	0	50		1	0	3810	41515	10	11.5	20.7143	50	179	33		146	51		41491	36
3329	605119	4	11.4286	48		11.5055	0.0769362	34	39.5714	53	158	34	180	90	21.23	27.78		0	0										26	3	1	48		1	0	3825	41452	11	11.3	23.4286	58	212	39		180	44		41382	30
3330	113919	1	13.1429	63		12.6875	-0.455375	25	41.1429	70	162	26	178	80	26.67	25.25		0	0										23	1	0	63		1	1	3850	41595	13	12.8	23.4286	55	198	38		178	42		41577	37
3332	113476	1	9.57143	25		9.24686	-0.324564	29	37.5714	50	163	23	174	80	18.82	26.42		0	0										22	2	1	25		1	1	3080	41608	9	9	23.4286	59	206	41		171	46		41542	30
3339	111355	1	9.85714	32		10.0163	0.159143	22	40.4286	48	155	28	177	65	19.98	20.75		0	0										22	2	0	32		1	1	3590	41535	9	9.7	23	59	205	42		178	41		41515	37
3346	258496	15	13	66	1	12.9063	-0.0937231	33	39.7143	61	160	35	178	68	23.83	21.46	3600	0	0										22	3	2	66	1	1	1	3250	41537	12	13.1	24.4286	54	207	47		185	41		41519	37
3347	559488	14	13.4286	73	1.9	13.3982	-0.0303591	25	40.7143	50	165	25	170	100	18.37	34.6	3000	0	0										25	1	0	73	1.9	1	0	3150	41529	13	13.8	25.7143	59	221	43		209		44	41511	37
3348	559373	14	13	64	1.4	12.761	-0.239018	22	40.5714	60	163	35	174	75	22.58	24.77	3750	0	0										23	1	0	64	1.4	1	0	3570	41516	13	12.9	27.5714	80	112	58		261		38	41497	37
3349	558839	14	6.28571	8		6.70314	0.417428	26	39.5714	54	158	29	178	67	21.63	21.15	3200	0	0										28	1	0	8		1	1	3120	41478	6		16	36	129	22		115		350	41443	35
3351	170200	11	10.2857	45	1.2	11.2478	0.962093	35	40.7143	63	168	41	173	76	22.32	25.39		0	0										26	5	1	45	1.2	1	0	3600	41572	10	11	22.7143	56	210	42		172	52		41504	30
3358	415420	8	12.4286	61	1.8	12.5387	0.110141	28	38.8571	50	162	31	183	75	19.05	22.4		1	0										24	1	0	61	1.8	1	1	3500	41573	12	12.6	24.7143	56	219	44		207		104	41519	32
3360	407855	8	12.7143	63	1	12.6875	-0.0268033	26	29.5714	63.5	160	27	180	100	24.8	30.86		0	0										26	4	0	63	1	1	1	1100	41522	12	12.8	24.7143	64	228	45		182		87
3361	407713	8	12.8571	63	2	12.6875	-0.169659	27	40.1429	64	171	28	180	74	21.89	22.84	3900	0	0										27	1	0	63	2	1	0	3500	41444	12	12.8	24.1429	60	221	41		210		144	41423	37
3367	4723271	3	12.7143	68	1.8	13.0494	0.335101	35	38.1429	58.8	157	36	177	85	23.85	27.13		2	0										20	8	0	68	1.8	1	1	3090	41604	12	13.3	22.7143	57	214	41		180			41545	31
3368	4722619	3	12.5714	61	1.7	12.5387	-0.0327146	27	41.1429	53	160	30	173	60	20.7	20.05	4250	0	0										26	1	0	61	1.7	1	0	3760	41579	12	12.6	22.7143	51	197	35		183			41525	32
3369	4722155	3	13.4286	67	1.7	12.9781	-0.450473	39	39.4286	60	163	42	178	85	22.58	26.83		1	0										38	3	0	67	1.7	1	1	3250	41589	13	13.2	22.2857	56	202	40		168			41521	30
3370	4705902	3	12.8571	66	1.3	12.9063	0.0491349	32	38.8571	56	168	33	180	90	19.84	27.78	3600	0	0										26	4	0	66	1.3	1	1	3050	41589	12	13.1	25	61	229	47		208			41522	30
3371	4721600	3	12.7143	69	1.4	13.1202	0.405867	28	40.7143	57	166	25	181	82.5	20.69	25.18	2200	1	0										29	1	0	69	1.4	1	0	3620	41576	12	13.4	22.1429	53	198	36		169			41518	31
3372	4721759	3	12.1429	68	1.7	13.0494	0.906529	24	40.5714	46	160	28	185	95	17.97	27.76		0	0										24	2	0	68	1.7	1	0	4340	41577	12	13.3	21.8571	55	205	39		183			41492	27
3373	4720777	3	12	52	1.3	11.8369	-0.163111	28	39.2857	50	164	31	173	100	18.59	33.41		0	0										25	2	0	52	1.3	1	0	3780	41585	12	11.7	22	55	200	38		175			41529	32
3375	4612890	3	11.8571	41	0.8	10.8904	-0.966697	23	41.2857	54	168	24	173	85	19.13	28.4		0	0										23	1	0	41	0.8	1	0	3580	41577	10	10.6	22	46	174	34		154			41507	30
3376	4717166	3	12	61	1.6	12.5387	0.538713	28	39.2857	49	164	30	172	67	18.22	22.65		0	0										27	2	0	61	1.6	1	0	2890	41557	12	12.6	21.7143	53	201	37		182			41492	30
3377	4716832	3	12.5714	58	0.9	12.3109	-0.260519	26	36	45	150	27	182	78	20	23.55	2800	1	0										25	1	0	58	0.9	1	0	2640	41578	12	12.3	22.4286	53	194	35		170			41520	31
3378	4716148	3	12.1429	56	1.6	12.1558	0.0128928	31	39.2857	58	168	33	180	92.5	20.55	28.55	3700	1	0										27	1	0	56	1.6	1	0	3800	41554	12	12.1	22.1429	55	198	38		184			41498	32
3379	4716914	3	12.2857	63	1.6	12.6875	0.401769	29	40.5714	50	160	28	168	70	19.53	24.8	3000	0	0										29	1	0	63	1.6	1	1	3450	41545	12	12.8	21.8571	51	194	35		161			41491	32
3380	4716912	3	12.4286	63	1.4	12.6875	0.258911	35	41	51	168	35	172	68	18.07	22.99	4000	0	0										30	5	0	63	1.4	1	0	4060	41541	12	12.8	22.4286	56	200	38		167			41480	31
3381	4605521	3	13	71	1.7	13.2602	0.260162	34	37.5714	55	158	36	166	65	22.03	23.59		0	0										24	1	0	71	1.7	1	1	2890	41563	13	13.6	22	52	194	37		179			41497	30
3382	4716724	3	13	73	1.7	13.3982	0.398213	29	39.7143	58	171	31	182	67	19.84	20.23		0	0										30	1	0	73	1.7	1	0	3360	41548	12	13.7	22.1429	57	203	42		192			41483	30
3383	4629573	3	12	47	1.1	11.4205	-0.579473	31	38.4286	58	168	32	183	80	20.55	23.89	3000	0	0										28	1	0	47	1.1	1	1	3130	41554	12	11.2	22.1429	53	195	36		170			41499	32
3384	4716379	3	12.8571	65	2.7	12.8339	-0.0232332	34	41.1429	58	161	35	183	100	22.38	29.86	4000	0	0										26	3	1	65	2.7	1	0	3560	41534	12	13	20.8571	47	176	35		151			41477	31
3385	4716095	3	12.1429	56	1.2	12.1558	0.0128928	29	40.1429	60	164	30	176	81.5	22.31	26.31	3500	1	0										29	2	0	56	1.2	1	0	3330	41542	12	12.1	22.1429	54	192	38		164			41485	31
3386	4716266	3	12.8571	74	1.9	13.4665	0.609387	29	38.7143	50	157	32	172	65	20.28	21.97		0	0										26	3	0	74	1.9	1	0	3200	41551	12	13.9	22.7143	57	213	42		177			41492	31
3387	337199	3	12.1429	56	1.3	12.1558	0.0128928	29	39.2857	55	167	31	182	70	19.72	21.13	3250	0	0										25	1	0	56	1.3	1	0	3180	41547	12	12.1	22.1429	53	193	36		183			41492	32
3388	4715966	3	12.4286	63	1.5	12.6875	0.258911	29	40.4286	54	155	29	170	76	22.48	26.3		0	0										27	1	0	63	1.5	1	1	3090	41538	12	12.8	22.5714	53	204	38		172			41483	32
3389	4704197	3	12.4286	56	1.6	12.1558	-0.272821	31	36.4286	49	162	30	179	68.5	18.67	21.38	2750	0	0										28	3	0	56	1.6	1	0	2460	41564	12	12.1	22.4286	50	188	37		176			41497	30
3390	4714111	3	12.2857	64	1.9	12.761	0.475268	33	38.8571	53	160	32	172	72	20.7	24.34		0	0										30	1	0	64	1.9	1	1	3130	41548	12	12.9	22	54	206	38		173			41490	31
3393	4704780	3	13.1429	59	1.7	12.3875	-0.755373	32	39.4286	57	164	33	177	66	21.19	21.07		0	0										29	1	0	59	1.7	1	0	3210	41468	13	12.4	22.5714	51	192	37		168			41417	32
3394	4704425	3	12.5714	51	1.8	11.7553	-0.816154	29	40.2857	49	163	30	180	95	18.44	29.32	2650	0	0										27	1	0	51	1.8	1	0	3330	41461	12	11.6	22.5714	52	191	38		173			41402	31
3395	4704427	3	14	75	2	13.5344	-0.465615	27	39	50	168	27	186	85	17.72	24.57		0	0										25	1	0	75	2	1	0	3060	41467	14	14	21.8571	48	183	34		157			41407	31
3396	4704199	3	12.8571	70	1.8	13.1904	0.333265	28	38.8571	42	153	27	164	70	17.94	26.03		0	0										26	1	0	70	1.8	1	0	3430	41470	12	13.5	21.1429	53	187	36		177			41410	31
3397	4569968	3	13	76	2.2	13.6018	0.601791	31	39.4286	60	173	36	176	75	20.05	24.21	3500	0	0										26	2	1	76	2.2	1	1	3740	41466	13	14.1	22.7143	55	205	37		180			41408	31
3398	4704075	3	12.7143	61	1.3	12.5387	-0.175573	28	40.4286	54	168	28	181	77	19.13	23.5		0	0										27	1	0	61	1.3	1	0	3540	41457	12	12.6	22	51	192	36		169			41408	33
3399	4703686	3	13.1429	79	1.8	13.8014	0.65853	24	39	48	153	29	183	87	20.5	25.98		0	0										24	1	0	79	1.8	1	0	2940	41465	13	14.4	22.5714	53	202	37		175			41408	31
3400	4703017	3	13	58	2.1	12.3109	-0.689091	27	40.4286	52.5	172	32	175	75	17.75	24.49	3000	0	0										26	1	0	58	2.1	1	0	3040	41451	13	12.3	23	51	199	38		165			41388	31
3405	4702437	3	12.7143	67	1.5	12.9781	0.263813	37	38.7143	59	168	40	165	75	20.9	27.55		0	0										24	2	0	67	1.5	1	1	3020	41458	12	13.2	22.7143	49	201	38		166			41403	32
3408	4583158	3	12.4286	63	1.5	12.6875	0.258911	34	40.7143	60	158	36	177	66	24.03	21.07		0	0										29	1	0	63	1.5	1	1	3480	41504	12		22.5714	50	196	37		169			41442	31
3409	4711316	3	12.2857	62	1.9	12.6134	0.327684	37	40.4286	49	159	38	170	95	19.38	32.87	2750	1	0										27	1	0	62	1.9	1	1	3800	41505	12	12.7	21.8571	53	196	36		175			41448	31
3410	4710906	3	12.5714	62	1.6	12.6134	0.04197	31	41.2857	50	150	34	177	81	22.22	25.85		0	0										24	1	0	62	1.6	1	1	3260	41497	12	12.7	22	53	195	35		173			41443	32
3412	4710569	3	12.7143	66	2.3	12.9063	0.191991	31	41	54	160	35	180	75	21.09	23.15	4000	0	0										29	1	0	66	2.3	1	0	3540	41496	12	13.1	22.1429	56	205	39		175			41441	32
3413	4710168	3	12.7143	66	2.4	12.9063	0.191991	26	40.2857	60	163	32	163	64	22.58	24.09	3200	0	0										25	1	0	66	2.4	1	0	4200	41499	12	13.1	22.2857	54	207	36		180			41444	32
3414	4657130	3	13.1429	63	2	12.6875	-0.455375	29	40.7143	60	166	33	165	81	21.77	29.75	3000	0	0										28	2	0	63	2	1	0	3500	41486	13	12.8	22.1429	49	189	35		185			41421	30
3416	4708737	3	11.8571	57	1.6	12.2337	0.376528	29	37.5714	60	159	30	170	60	23.73	20.76	4000	0	0										29	1	0	57	1.6	1	1	3290	41498	13	12.2	21.8571	53	207	40		171			41452	33
3417	4708693	3	13	73	2.4	13.3982	0.398213	29	39	51.5	160	29	180	85	20.12	26.23		0	0										26	1	0	73	2.4	1	1	3570	41498	13	13.8	22.2857	52	198	38		176			41443	32
3418	4708504	3	12.5714	64	2.6	12.761	0.189554	29	39.1429	67.5	163	29	170	70	25.41	24.22	4250	1	0										26	1	0	64	2.6	1	0	3140	41496	12	12.9	22.4286	55	205	38		172			41443	32
3419	4708419	3	12.5714	63	1.3	12.6875	0.116055	29	38.8571	56	160	31	177	70	21.87	22.34	3000	0	0										26	1	0	63	1.3	1	0	2900	41497	12	12.8	22.1429	53	197	39		164			41442	32
3422	4706610	3	12.7143	70	1.4	13.1904	0.476121	32	40.5714	52	170	37	182	85	17.99	25.66		0	0										23	1	0	70	1.4	1	0	3260	41473	12	13.5	21.8571	53	197	38		169			41409	30
3423	4706754	3	12.8571	58	1.1	12.3109	-0.546233	33	40.8571	60	160	49	170	62	23.44	21.45		0	0										24	1	0	58	1.1	1	1	3550	41471	12	12.3	22.1429	48	182	34		172			41409	31
3425	4706349	3	12.7143	56	1	12.1558	-0.558535	27	40.4286	44	160	31	176	62	17.19	20.02	2900	0	0										24	1	0	56	1	1	0	3630	41472	12	12.1	22.1429	49	182	34		156			41430	34
3426	4701138	3	12.4286	65	2.1	12.8339	0.405337	29	41.2857	55	163	32	168	70	20.7	24.8	3500	0	0										26	3	0	65	2.1	1	0	3560	41463	12	13	22.4286	56	204	36		186			41408	32
3429	4683954	3	12.7143	67	1.5	12.9781	0.263813	28	37.2857	48	165	31	178	72.5	17.63	22.88		0	0										25	3	0	67	1.5	1	1	3350	41490	13	13.2	21.8571	52	194	38		193			41437	32
3430	4706023	3	12.8571	66	1.8	12.9063	0.0491349	30	40.4286	60	165	32	170	60	22.04	20.76		0	0										28	1	0	66	1.8	1	0	3850	41470	12	13.1	22.1429	52	199	38		172			41410	31
3431	4705711	3	12.7143	77	2	13.6688	0.954468	26	37.5714	38	158	30	181	100	15.22	30.52		0	0										24	1	0	77	2	1	0	3210	41488	12	14.2	21.7143	55	201	39		185			41430	31
3432	4705481	3	12.8571	63	1.2	12.6875	-0.169659	29	40.4286	66	170	31	182	67	22.84	20.23	3700	0	0										26	2	0	63	1.2	1	0	3520	41467	12	12.8	22.4286	52	191	37		157			41409	31
3433	4703873	3	12.7143	73	3.1	13.3982	0.683927	32	38.7143	57	165	38	170	70	20.94	24.22	2800	0	0										29	3	0	73	3.1	1	1	3960	41478	12	13.8	21.8571	49	194	36		178			41414	30
3434	4705262	3	12.4286	56	1.3	12.1558	-0.272821	20	40.8571	57	164	21	165	62	21.19	22.77		0	0										20	2	0	56	1.3	1	1	3420	41463	12	12.1	23.1429	51	198	39		174			41410	32
3435	4705260	3	12.8571	68	1	13.0494	0.192245	26	39.7143	48.5	160	24	178	60	18.95	18.94	3150	0	0										24	1	0	68	1	1	0	3150	41471	12	13.3	22.2857	52	198	36		162			41417	32
3436	4704367	3	13.1429	62	1	12.6134	-0.52946	27	41.4286	52	162	33	175	75	19.81	24.49	3125	0	0										27	1	0	62	1	1	1	3520	41455	13	12.7	22.4286	52	203	38		167			41399	32
3437	4704948	3	12.8571	72	1.1	13.3294	0.472285	31	39	42	155	32	168	80	17.48	28.34	4000	1	0										31	1	0	72	1.1	1	1	3050	41474	12	13.7	22.2857	53	197	38		178			41415	31
3440	721482	2	11.4286	45	0.8	11.2478	-0.180765	27	40.2857	60	168	31	170	80	21.26	27.68	2000	0	0										25	1	0	45	0.8	1	0	2900	41566	11	11	22.4286	50	185	36		172	47		41515	32
3441	718866	2	12.8571	71	1.9	13.2602	0.40302	34	38.8571	59	169	43	188	85	20.66	24.05	3600	0	0										33	3	0	71	1.9	1	1	3000	41470	12	13.6	22.8571	56	205	40		176	47		41422	33
3442	719362	2	12.5714	54	1.3	11.9978	-0.573632	27	41.2857	66	160	34	175	85	25.78	27.76	3600	0	0										26	1	0	54	1.3	1	1	3320	41444	12	11.9	22.4286	53	189	36		160	48		41380	30
3443	113844	1	8	15		7.92671	-0.073293	35	38.7143	59	165	41	180	80	21.67	24.69		0	0										26	3	1	15		1	0	3050	41609	8	8	23	56	205	38		181	40		41546	31
3444	113142	1	8	18		8.35971	0.359714	20	39.4286	55	159	23	175	62	21.76	20.24		0	0										20	1	0	18		1	0	3230	41588	8	8.3	23.2857	59	214	39		185	42		41520	30
3446	110402	1	8.85714	16		8.07549	-0.781651	28	40.4286	60	159	29	188	80	23.73	22.63	2000	1	0										27	1	0	16		1	3	3420	41512	8	8.1	23.2857	56	205	38		180	45		41510	39
3450	109095	1	10.4286	35		10.3199	-0.108638	33	37.7143	52	164	35	174	70	19.33	23.12		0	0										32	3	0	35		1	1	2970	41497	10	10	23.2857	69	204	40		175			41430	30
3451	108413	1	10.8571	38		10.6108	-0.246316	20	40.8571	60	170	23	180	60	20.76	18.52		0	0										20	1	0	38		1	0	3850	41459	10	10.3	23.4286	58	201	41		192	60		41391	30
3455	258583	15	12.1429	61	1.6	12.5387	0.395855	28	39.2857	58	160	28	178	70	22.66	22.09	3400	1	0										26	1	1	61	1.6	1	0	3200	41603	12	12.6	28.4286	71	261	52		229		129	41583	37
3464	721364	2	11.7143	50	0.9	11.6729	-0.0414301	32	40	62	180	37	186	85	19.14	24.57	3000	0	0										28	2	0	50	0.9	1	0	3300	41579	11	11.5	22.7143	52	191	38		181	55		41555	36
3468	112227	1	12.4286	56	1.1	12.1558	-0.272821	30	40.5714	60	163	40	191	76	22.58	20.83		1	0										30	1	0	56	1.1	1	0	3880	41559	12	12.1	23.1429	54	204	39		187	55		41539	37
3470	111347	1	11.2857	43		11.0712	-0.214509	24	38.7143	65	152	27	178	59	28.13	18.62		0	0										21	1	0	43		1	3	2910	41546	11	10.8	23.5714	57	216	41		184	45		41480	30
3475	109457	1	12.2857	61		12.5387	0.252999	23	39		158	23	175	62.5		20.41	2500	0	0										22	1	0	61		1	0	3300	41496	12	12.6	23.1429	59	208	42		190			41477	37
3481	220706	11	10.2857	37		10.5152	0.229468	31	41.1429	52	160	34	183	110	20.31	32.85		0	0										31	1	0	37		1	0	3620	41559	10	10.2	23.5714	57	211	41		185			41538	37
3484	218962	11	13.1429	70		13.1904	0.0475493	24	39.2857	72	165	26	175	85	26.45	27.76	3000	2	0										24	1	0	70		1	0	3120	41476	13	13.5	23.2857	53	205	43		186			41455	37
3485	160875	11	12.8571	56		12.1558	-0.701391	29	41	53.5	163	24	173	72	20.14	24.06	3400	0	0										29	3	0	56		1	1	3700	41452	12	12.1	23.8571	59	222	41		173			41433	37
3492	722070	2	12.8571	66	1.8	12.9063	0.0491349	30	40.1429	59	160	33	181	85	23.05	25.95	4000	1	0										29	3	0	66	1.8	1	1	3890	41593	12	13.1	22.5714	55	206	39	37	173	40		41527	30
3496	112776	1	8	13		7.61344	-0.386556	26	41.2857	57	162	35	165	52.5	21.72	19.28		0	0										26	1	0	13		1	0	2950	41567	8	7.8	23.5714	56	203	40		179	41		41501	30
3498	111088	1	11.7143	51	0.9	11.7553	0.0409884	25	40.8571	47	160	25	170	80	18.36	27.68		0	0										25	1	0	51	0.9	1	1	3040	41527	11	11.6	23.2857	59	213	40		187	43		41458	30
3499	112337	1	10.4286	34		10.2202	-0.208354	28	39.7143	56	160	31	170	69	21.87	23.88		0	0										26	1	0	34		1	1	2910	41565	10	9.9	23.4286	59	208	40		185	50		41498	30
3502	108501	1	11.1429	42		10.9814	-0.161495	25	40.5714	54	160	27	172	90	21.09	30.42		0	0										24	1	0	42		1	0	2620	41529	11	10.7	23	51	197	39		174	45		41513	37
3504	110608	1	10.7143	44		11.16	0.445722	31	37.7143	63	170	32	175	79	21.8	25.8		1	0										28	2	0	44		1	1	3700	41535	10	10.9	23.2857	59	214	43		195	59		41508	36
3509	106823	1	11.4286	43		11.0712	-0.357367	23	40.5714	65	162	24	173	90	24.77	30.07		1	0										23	2	1	43		1	0	3120	41452	11	10.8	23	55	203	41		182	56		41426	36
3510	107968	1	8.85714	21		8.7579	-0.0992379	27	39.2857	72.5	167	28	170	82	26	28.37		0	0										23	2	1	21		1	0	3500	41458	8	8.6	23.7143	62	218	40		203	50		41388	30
3515	95536	12	13.7143	76	2.1	13.6018	-0.112495	28	40	54	159	36	174	85	21.36	28.08		0	0										25	1	0	76	2.1	1	1	4000	41472	13	14.1	23	60	214	34		207			41437	35
3517	220929	11	13	63		12.6875	-0.312517	30	40.4286	44	156	30	178	60	18.08	18.94		0	0										26	4	1	63		1	0	3650	41568	13	12.8	23.2857	56	214	39		174			41500	30
3518	219014	11	9.14286	21		8.7579	-0.384954	32	41.1429	51.5	160	29			20.12			0	0										30	4	0	21		1	0	3470	41480	9	8.6	19	48		27					41459	37
3519	219132	11	11.7143	57		12.2337	0.519384	27	40.4286	46	150	27	178	75	20.44	23.67		0	0										28	1	0	57		1	1	3250	41476	12	12.2	24.4286	61	223	44		202			41462	38
3522	217158	11	8	10		7.09421	-0.905794	26	38.2857	48	161	23	178	75	18.52	23.67	2000	0	0										25	2	0	10		1	0	3330	41492	7		23.1429	62	222	44		201			41423	30
3523	219089	11	12.4286	51		11.7553	-0.673298	27	39.2857	50	162	28	173	69	19.05	23.05	3200	0	0										27	1	0	51		1	0	3000	41484	12	11.6	23	52	200	38		184			41415	30
3529	185401	10	10	32		10.0163	0.0162847	20	37	43	162	22	175	70	16.38	22.86	3000	0	0										20	1	0	32		1	0	2650	41469	10	9.7	23	57	209	41	36	162	42		41433	34
3530	39571	9	13	71		13.2602	0.260162	22	39.8571	52	165	22	173	56	19.1	18.71		0	0										22	2	0	71		1	0	2975	41537	12	13.6	22	52	185	35		156	53		41474	31
3532	4706790	3	12.8571	55	1.2	12.0771	-0.780009	22	40.7143	75	165	31	170	105	27.55	36.33		0	0										23	1	0	55	1.2	1	1	3140	41492	12	12	23.7143	53	190	37		160			41445	33
3533	722295	2	12.7143	77	1.4	13.6688	0.954468	28	40.1429	57	168	33	190	85	20.2	23.55	3050	0	0										26	1	0	77	1.4	1	0	3400	41605	12	14.2	22.5714	58	211	42	41	184	45		41534	29
3534	721952	2	11.8571	51	1.5	11.7553	-0.101868	26	39.5714	55	160	33	175	65	21.48	21.22	3750	0	0										26	3	0	51	1.5	1	0	3850	41605	11	11.6	22.7143	55	204	40	35	182			41542	31
3535	719908	2	11.7143	51	0.6	11.7553	0.0409884	32	40.1429	70	168	35	172	85	24.8	28.73		0	0										29	2	0	51	0.6	1	1	3810	41489	11	11.6	22.2857	51	194	37	32	169	46		41407	28
3540	113014	1	10.8571	39		10.7052	-0.151922	23	39.5714	48	163	31	180	65	18.07	20.06		0	0										23	1	0	39		1	0	2770	41583	10	10.4	23.2857	53	193	38		173	42		41529	32
3541	112956	1	10.7143	40		10.7984	0.0841255	31	39.2857	70	168	31	178	75	24.8	23.67		0	0										28	1	0	40		1	0	3240	41583	10	10.5	23.2857	55	199	37		188	40		41564	37
3542	112691	1	11.7143	58	1.4	12.3109	0.596623	24	39.8571	50	163	25	175	100	18.82	32.65		0	0										24	1	0	58	1.4	1	0	3290	41574	11	12.3	23	59	215	41		180	40		41504	30
3547	111230	1	11.2857	38		10.6108	-0.674888	27	40.4286	39.5	158	32	170	80	15.82	27.68		1	0										25	2	0	38		1	0	3310	41533	11	10.3	22.5714	55	193	36		169	48		41471	31
3551	109194	1	10	39		10.7052	0.70522	32	38.7143	55	162	34	175	75	20.96	24.49		0	0										26	2	1	39		1	0	3080	41492	10	10.4	23	59	209	40		190	43		41429	31
3552	258697	15	12.4286	67	1.6	12.9781	0.549527	24	40.2857	38	155	26	176	85	15.82	27.44	4000	0	0										24	1	1	67	1.6	1	1	3500	41545	12	13.2	25.2857	64	235	45		210	60		41525	37
3560	277236	7	11	37		10.5152	-0.484818	23	38.7143	65	168	27	181	80	23.03	24.42		0	0										23	1	0	37		1	1	4000	41538	10	10.2	25.4286	67	242	52		229	46		41502	34
3563	274047	7	6.71429	4		5.73275	-0.981541	31	37	60	168	31	188	105	21.26	29.71		0	0										29	2	1	4		1	1	3000	41506	6		25.2857	62	224	45		202	46		41478	36
3566	114078	1	8.42857	23		9.00771	0.579134	32	38.8571	52.5	160	35	178	75	20.51	23.67		0	0										27	2	0	23		1	1	3440	41617	8	8.8	23.2857	61	218	41		190	42		41546	29
3567	113817	1	11.4286	55		12.0771	0.648561	27	39.5714	66	160	29	176	80	25.78	25.83		0	0										25	1	0	55		1	1	3400	41602	11	12	23.1429	54	201	40		176	45		41542	31
3569	112105	1	11.8571	43		11.0712	-0.785937	25	39.4286	57	165	29	172	85	20.94	28.73		0	0										23	2	1	43		1	1	3520	41561	11	10.8	22.4286	50	176	35		155	45		41545	37
3572	110293	1	10.2857	29		9.69804	-0.587679	23	41.1429	51	160	34	175	93	19.92	30.37	2250	0	0										23	3	0	29		1	0	3020	41518	10	9.4	23.4286	57	202	38		184	45		41465	32
3577	109183	1	9.85714	28		9.58832	-0.26882	27	40.5714	68	165	32	168	72	24.98	25.51	3800	1	0										26	1	0	28		1	0	2960	41475	10	9.3	23.5714	60	218	41		188	43		41417	31
3579	108152	1	12	50		11.6729	-0.327144	23	38.4286	42	162	26	175	75	16	24.49	2606	0	0										22	1	1	50		1	0	2930	41469	12	11.5	23.1429	56	203	37		187	55		41450	37
3581	108111	1	9	30		9.80587	0.805873	26	39.8571	47	159	29	177	77	18.59	24.58		0	0										27	1	0	30		1	0	3600	41458	9	9.5	23.7143	58	221	44		200	45		41386	29
3582	107599	1	11	42		10.9814	-0.0186372	23	40.1429	49	160	25	172	65	19.14	21.97	3350	0	0										23	1	0	42		1	0	3210	41444	11	10.7	23.5714	58	202	42		169	40		41396	33
3586	184466	10	10.5714	33		10.119	-0.452404	34	39.1429	85	164	37	165	68	31.6	24.98		1	0										24	3	1	33		1	1	2820	41516	10	9.8	23.2857	53	198	38	37	182	43		41451	30
3590	721786	2	12.7143	71	1.3	13.2602	0.545876	29	37.2857	55	160	34	183	80	21.48	23.89	3250	1	0										28	2	0	71	1.3	1	0	2650	41620	12	13.6	22.7143	63	220	43		185	53		41555	30
3592	113048	1	7.14286	10		7.09421	-0.0486512	24	40.7143	45	160	24	174	60	17.58	19.82		0	0										24	1	0	10		1	0	3330	41576	7		23.2857	56	199	45		195	41		41508	30
3593	110263	1	6.57143	10		7.09421	0.522777	33	40.7143	60	160	36	170	78	23.44	26.99		1	0										29	2	0	10		1	1	3800	41555	6		23.2857	60	224	45		204	49		41508	33
3596	110490	1	8.42857	21		8.7579	0.329332	29	39.7143	51	163	32	173	63	19.2	21.05	3250	0	0										25	1	0	21		1	0	2960	41516	8	8.6	23.2857	55	200	38		186	40		41448	30
3597	110322	1	7.57143	14		7.77288	0.201446	26	40.1429	55	165	27	178	75	20.2	23.67		0	0										27	1	0	14		1	0	3270	41511	7		24	60	219	42		181	43		41449	31
3598	110147	1	9.85714	29		9.69804	-0.159107	31	40	49	163	29	175	95	18.44	31.02		0	0										29	4	0	29		1	0	3220	41511	9	9.4	23.5714	56	212	41		187	47		41445	30
3600	107991	1	9.85714	31		9.91193	0.0547853	27	39	49	157	31	180	90	19.88	27.78		0	0										26	1	0	31		1	0	3700	41462	9	9.6	23	57	212	39		188	49		41403	31
3603	258031	15	13.7143	67	1.8	12.9781	-0.736187	21	40.5714	50	152	26	165	72	21.64	26.45		0	0										20	2	1	67	1.8	1	1	3150	41515	13	13.2	21.8571	48		37		165	49		41493	36
3606	210117	11	12.2857	60		12.4634	0.1777	32	41	60	162	31	175	75	22.86	24.49	3500	0	0										29	2	0	60		1	0	3500	41548	12	12.5	23	53	201	40		181			41465	28
3616	720283	2	12.4286	66	1.4	12.9063	0.477705	31	41	61	166	38	173	70	22.14	23.39		0	0										30	1	0	66	1.4	1	1	3970	41532	12	13.1	22.4286	53	197	41		187	44		41526	39
3618	112843	1	10.5714	28		9.58832	-0.983106	27	41	45	165	32	170	65	16.53	22.49		0	0										25	1	0	28		1	1	3330	41569	10	9.3	23.7143	54	202	40		183	42		41506	31
3619	112413	1	9.28571	26		9.36285	0.0771383	27	41	60	173	27	183	80	20.05	23.89		0	0										27	2	0	26		1	0	3730	41568	9	9.1	23	56	195	38		175	43		41505	31
3623	111613	1	9	19		8.4959	-0.504105	29	38.7143	52	150	38	168	70	23.11	24.8		0	0										22	2	1	19		1	1	3240	41553	27		23.7143	60	216	41		192	46		41487	27
3624	111073	1	10.2857	34		10.2202	-0.065496	26	39.7143	48.5	160	28	170	52.5	18.95	18.17	4000	0	0										25	1	0	34		1	0	3070	41533	10	9.9	23	53	193	39		181	48		41443	27
3626	110508	1	12.2857	67	1	12.9781	0.692385	24	41	65	165	25	180	60	23.88	18.52		0	0										24	1	0	67	1	1	0	3220	41514	12	13.2	23	56	200	39		166	46		41444	30
3628	108301	1	12.7143	73		13.3982	0.683927	29	39	49	165	33	175	70	18	22.86		0	0										29	1	0	73		1	0	3190	41469	12	13.8	23	59	213	40		186	45		41407	31
3632	190958	11	12.4286	57		12.2337	-0.194902	28	40	60	158	32	170	70	24.03	24.22		1	0										24	3	1	57		1	0	2790	41592	12	12.2
3637	219348	11	6.71429	7		6.48916	-0.225125	30	39.2857	54	160	30	181	87.5	21.09	26.71	3250	0	0										27	1	0	7		1	1	3530	41496	6		23.4286	60	212	41		191			41484	38
3639	185578	10	13.8571	77		13.6688	-0.188388	36	39.1429	53	150	38	170	80	23.56	27.68		0	0										24	3	1	77		1	1	3600	41452	13	14.2	22	53	197	36	34	172	43		41381	29
3640	278642	7	8.28571	20		8.62854	0.342824	21	39.8571	44	162	23	175	85	16.77	27.76		0	0										21	3	0	20		1	0	3600	41593	8	8.5	24.4286	64	231	45		203	53		41522	29
3643	275931	7	8.42857	12		7.44775	-0.980818	25	41.1429	52	160	49	175	95	20.31	31.02		0	0										25	3	0	12		1	0	3500	41525	8	7.7	23.4286	53	199	37		182	47		41484	34
3646	719667	2	12.7143	60	1.8	12.4634	-0.250872	22	40.7143	51	162	31	165	66	19.43	24.24	2900	0	0										22	1	0	60	1.8	1	1	3150	41475	12	12.5	22.4286	54	196	38		164	39		41415	31
3648	113186	1	8.42857	13		7.61344	-0.815128	36	40	62	159	28	170	80	24.52	27.68		1	0										36	1	0	13		1	1	3660	41590	7		28.1429	73	254	52		237	47		41559	35
3653	108839	1	12.2857	59		12.3875	0.101771	26	39	64	160	30	178	64	25	20.2		0	0										23	1	0	59		1	0	3270	41482	12	12.4	23.1429	56	209	41		189	62		41420	31
3654	108029	1	9.42857	22		8.88423	-0.544347	25	40.2857	48	157	30	170	69	19.47	23.88	2000	0	0										25	2	0	22		1	0	3480	41454	9	8.7	23.5714	59	212	40		182	46		41438	37
3656	220405	11	11.5714	47		11.4205	-0.150901	27	40.1429	65	168	32	168	55	23.03	19.49	3700	0	0										27	1	0	47		1	0	3870	41550	11	11.2	24.5714	53	191	40		177			41533	37
3660	187074	10	11	36		10.4182	-0.581764	29	40.1429	60	161	36	172	60	23.15	20.28	4000	0	0										28	2	0	36		1	0	3300	41504	11	10.1	22.5714	51	186	38	36	172	45		41476	36
3662	277869	7	12.1429	60		12.4634	0.320556	25	39.7143	52	160	30	171	70	20.31	23.94		0	0										25	1	0	60		1	1	3800	41560	13	12.5	21.8571	57	212	41		177	54		41490	30
3663	276259	7	9.71429	25		9.24686	-0.467422	23	39.7143	58	168	25	183	95	20.55	28.37		0	0										23	1	0	25		1	0	4000	41550	9	9	24.1429	56	213	42		186	36		41491	31
3665	721412	2	12.4286	59	1.3	12.3875	-0.0410874	32	38.5714	57.5	160	36	175	80	22.46	26.12	3750	1	0										24	1	0	59	1.3	1	1	3620	41568	12	12.4	22.4286	53	197	37		176	34		41508	31
3666	721423	2	12.1429	55	1.5	12.0771	-0.0657254	32	40.4286	66	167	41	175	65	23.67	21.22		1	0										31	1	0	55	1.5	1	0	3800	41542	12	12	22.8571	51	200	40	36	177	33		41479	31
3667	114014	1	11	43		11.0712	0.0712046	27	39.4286	48	160	31	170	60	18.75	20.76	2300	0	0										26	1	0	43		1	1	2670	41609	11	10.8	23	53	199	38		171	46		41541	30
3669	113300	1	7.71429	12		7.44775	-0.266532	25	40.7143	50	166	27	180	80	18.14	24.69		0	0										26	2	0	12		1	0	3590	41583	7		23.1429	58	211	40		181	66		41513	30
3670	112725	1	11.4286	45		11.2478	-0.180765	25	39.8571	50	166	26	180	86	18.14	26.54	3400	0	0										25	2	0	45		1	0	3550	41575	11	11	23.2857	55	204	41		188	46		41554	37
3672	112374	1	8.14286	15		7.92671	-0.216151	25	41.4286	72	176	26	178	80	23.24	25.25		0	0										25	1	0	15		1	0	3510	41561	8	8	23.2857	54	195	39		171	43		41492	30
3675	111884	1	12.4286	59	1.7	12.3875	-0.0410874	22	38.1429	47	160	25	188	75	18.36	21.22		0	0										23	2	1	59	1.7	1	1	3070	41568	12	12.4	23.4286	53	176	38		181	44		41533	35
3678	111402	1	11.4286	50		11.6729	0.244284	26	40.5714	65	165	27	175	92.5	23.88	30.2		0	0										25	2	0	50		1	0	3540	41537	11	11.5	23.4286	54	199	40		179	49		41469	30
3681	111110	1	11.2857	44		11.16	-0.125706	32	39.8571	50	162	32	173	85	19.05	28.4		0	0										29	1	0	44		1	0	2790	41532	11	10.9	23.4286	53	194	37		181		117	41463	30
3683	110596	1	13.1429	56		12.1558	-0.987107	29	40.4286	38	160	33	170	70	14.84	24.22		0	0										28	1	0	56		1	0	2920	41507	14	12.1	23.7143	56	208	41		191	45		41457	32
3684	110012	1	8.57143	20		8.62854	0.05711	31	39	49	158	29	170	60	19.63	20.76	3000	0	0										29	1	0	20		1	0	2890	41509	8	8.5	23.7143	58	209	42		195	43		41444	30
3685	108910	1	11.4286	50	0.9	11.6729	0.244284	32	37.5714	60	150	34	176	85	26.67	27.44		1	0										31	1	0	50	0.9	1	1	3420	41496	11	11.5	23.1429	58	207	40		200	53		41431	30
3687	108114	1	13.7143	75	1.2	13.5344	-0.179901	37	39.4286	53	158	40	168	70	21.23	24.8		0	0										37	1	0	75	1.2	1	1	3350	41461	13	14	23.7143	58	227	41		195	41		41391	30
3695	38691	9	14	75		13.5344	-0.465615	26	41	52	165	26	173	66	19.1	22.05	3600	0	0										25	1	0	75		1	1	4200	41449	14	14	26.8571	7.2	265	49		244	5.4		41449	40
3696	278364	7	6.71429	9		6.90412	0.189832	23	39.4286	52.5	160	26	180	80	20.51	24.69	3100	0	0										24	1	0	9		1	1	3700	41589	6		23.4286	63	227	43		198	50		41532	31
3707	111744	1	13.5714	79	1.2	13.8014	0.22996	29	40.2857	49	160	34	170	66.5	19.14	23.01		0	0										25	1	0	79	1.2	1	1	3510	41545	13	14.4	23.2857	59	206	42		177	45		41476	30
3709	110453	1	11.2857	44		11.16	-0.125706	23	41.1429	60	160	25	175	70	23.44	22.86		0	0										22	1	0	44		1	0	3300	41513	11	10.9	23.1429	55	198	36		170	47		41458	32
3711	110283	1	8.71429	15		7.92671	-0.787579	25	39.4286	55	165	26	185	86	20.2	25.13	3000	0	0										25	1	0	15		1	0	3590	41520	7		23.8571	56	217	40		187		100	41456	30
3714	109093	1	12.5714	55	1.3	12.0771	-0.494295	27	41.5714	60	156	27	180	65	24.65	20.06		0	0										27	1	0	55	1.3	1	1	3800	41472	12	12	23	53	198	39		176	45		41403	30
3715	109115	1	8.85714	23		9.00771	0.150564	33	40.7143	60	165	38	175	64	22.04	20.9	3000	0	0										24	1	0	23		1	0	3910	41477	8	8.8	23	62	219	44		183	44		41433	33
3717	108404	1	8.42857	18		8.35971	-0.0688585	29	40	74	159	31	177	90	29.27	28.73		1	0										27	3	0	18		1	0	3400	41466	8	8.3	23	57	211	40		188	50		41407	31
3727	183214	10	13.5714	66	1.3	12.9063	-0.665151	26	39	48	156	28	173	60	19.72	20.05		1	0										23	5	1	66	1.3	1	0	3050	41465	13	13.1	22.8571	54	200	35	34	165	48		41441	36
3732	409562	8	13	60	2	12.4634	-0.536586	31	38.2857	47.5	153	35	175	55	20.29	17.96	3500	0	0										32	1	0	60	2	1	1	3300	41484	13	12.5	25.1429	63	222	46		204		99	41434	32
3734	277775	7	9	16		8.07549	-0.924509	28	38.8571	57	168	29	172	98	20.2	33.13		0	0										26	3	0	16		1	0	3100	41556	10	8.1	23.7143	55	206	41		192	42		41508	33
3738	4725515	3	12.7143	71	1.9	13.2602	0.545876	26	36.1429	54	157	29	175	68	21.91	22.2	2400	0	0										26	1	0	71	1.9	1	0	2510	41634	12	13.6	22.7143	56	205	36		177			41577	31
3739	4724786	3	12.5714	67	1.6	12.9781	0.406671	30	38.1429	50	155	32	176	78	20.81	25.18	3500	0	0										26	2	1	67	1.6	1	1	3380	41615	12	13.2	22.4286	55	210	38		168			41561	32
3740	4681296	3	11.7143	54	1	11.9978	0.28351	34	38.2857	48.5	150	34	175	75	21.56	24.49	1750	0	0										27	3	0	54	1	1	1	2680	41611	11	11.9	21.7143	53	198	40		184			41542	30
3742	4723814	3	12.4286	59	1.6	12.3875	-0.0410874	30	37.8571	55	162	31	174	70	20.96	23.12	3000	0	0										27	2	0	59	1.6	1	1	3020	41610	12	12.4	22	53	199	36		171			41555	32
3743	4722591	3	12.1429	56	1	12.1558	0.0128928	36	40.1429	45	165	42	165	70	16.53	25.71	2650	0	0										23	4	1	56	1	1	0	3340	41585	12	12.1	22	54	192	39		173			41515	30
3745	4721493	3	11.7143	53	1.5	11.9177	0.203436	33	38.8571	53	172	33	170	70	17.92	24.22		0	0										28	1	0	53	1.5	1	1	3020	41587	11	11.8	22.2857	56	205	40		180			41529	31
3746	4689090	3	12.1429	53	0.9	11.9177	-0.225136	36	39	70	162	35	170	74	26.67	25.61	3000	0	0										28	2	1	53	0.9	1	1	3130	41583	9	11.8	22.1429	54	192	35		180			41521	28
3747	4717050	3	12.5714	60	1.1	12.4634	-0.108014	27	40.5714	46	166	27	175	80	16.69	26.12	3100	0	0										26	1	0	60	1.1	1	0	3220	41546	12	12.5	21.7143	49	183	35		163			41493	32
3748	4716881	3	12.1429	49	1.2	11.5896	-0.553249	27	40.1429	60	163	30	183	95	22.58	28.37	3000	1	0										24	2	0	49	1.2	1	0	2800	41548	12	11.4	22	48	184	33		160			41492	32
3750	4715506	3	12.2857	58	1.1	12.3109	0.0251948	25	40.8571	55	162	27	183	68	20.96	20.31	3000	0	0										25	2	0	58	1.1	1	1	3410	41533	12	12.3	22.2857	54	193	36		166			41478	32
3751	4714977	3	12.2857	57	1.6	12.2337	-0.0520439	31	39.5714	48	160	34	170	63	18.75	21.8	2000	0	0										28	1	0	57	1.6	1	1	2730	41538	12	12.2									41472	30
3752	4654757	3	12.2857	62	1.9	12.6134	0.327684	28	35.7143	72	161	32	178	85	27.78	26.83	1900	1	0										24	1	0	62	1.9	1	1	3220	41552	12	12.7	22.4286	58	208	40		184			41497	32
3753	4704116	3	12.4286	57	0.6	12.2337	-0.194902	29	40.1429	50	160	33	170	60	19.53	20.76		0	0										29	1	0	57	0.6	1	0	3620	41460	12	12.2	22.4286	55	199	35		184			41407	32
3754	363514	3	13.1429	68	1.6	13.0494	-0.0934711	31	40.2857	70	165	31	183	75	25.71	22.4		0	0										28	1	0	68	1.6	1	0	3060	41451	13	13.3	22.7143	53	206	39		171			41389	31
3755	4702975	3	12.4286	60	1.3	12.4634	0.034842	28	40.1429	45	160	32	178	60	17.58	18.94		0	0										26	2	0	60	1.3	1	0	3260	41452	12	12.5	22.4286	55	206	37		176			41388	30
3756	4702265	3	13.1429	59	1.6	12.3875	-0.755373	30	39.7143	55	162	30	182	95	20.96	28.68		0	0										27	2	0	59	1.6	1	0	2940	41451	13	12.4	22.5714	51	195	37		174			41387	30
3757	4672086	3	13.1429	60	1.8	12.4634	-0.679444	30	41.1429	48	168	32	186	85	17.01	24.57		0	0										30	1	0	60	1.8	1	0	3410	41441	13	12.5	23.1429	59	208	39		178			41391	32
3758	4701950	3	12.2857	64	2.2	12.761	0.475268	25	38.5714	52	165	28	185	84	19.1	24.54		0	0										23	1	0	64	2.2	1	0	3080	41457	12	12.9	22.7143	56	206	40		184			41400	31
3759	4545617	3	12.4286	56	1.6	12.1558	-0.272821	30	38.2857	54	170	30	173	90	18.69	30.07	3300	0	0										25	2	1	56	1.6	1	1	3050	41524	12	12.1	22.5714	53	198	36		176			41464	31
3761	4608243	3	12.8571	67	2	12.9781	0.120957	32	41.2857	57	158	34	180	75	22.83	23.15	3650	0	0										25	2	0	67	2	1	0	3460	41498	12	13.2	22.4286	51	196	37		170			41444	32
3762	4711144	3	12.4286	62	1.9	12.6134	0.184826	31	40.2857	86	165	30	178	60	31.59	18.94		0	0										25	2	0	62	1.9	1	2	3690	41504	12	12.7	22.2857	54	203	38		173			41450	32
3763	4625951	3	12.8571	66	2.3	12.9063	0.0491349	32	40.5714	55	160	35	167	65	21.48	23.31	3400	1	0										26	1	0	66	2.3	1	1	3310	41501	12	13.1	22.4286	55	203	37		176			41444	31
3765	4710167	3	13.1429	65	1.8	12.8339	-0.308949	24	37.5714	54	160	32	173	65	21.09	21.72	3900	1	0										24	1	0	65	1.8	1	0	2660	41517	13	13	23.1429	54	199	39		174			41452	30
3766	4662437	3	11.7143	58	2.2	12.3109	0.596623	29	38.7143	68	167	29	178	87.5	24.38	27.62	4150	0	0										29	1	0	58	2.2	1	1	3300	41509	11	12.3	21.4286	50	190	34		167			41433	29
3767	4710012	3	12.4286	60		12.4634	0.034842	25	40.5714	49.5	160	25	169	60	19.34	21.01		0	0										25	1	0	60		1	0	3330	41495	12		22.8571	54	202	40		193			41441	32
3768	4709827	3	12.8571	65	1.5	12.8339	-0.0232332	29	41	60	158	33	172	80	24.03	27.04		0	0										26	2	0	65	1.5	1	1	3600	41498	11	13	22.1429	52	194	36		182			41438	31
3769	4698588	3	12.1429	59	1.5	12.3875	0.244627	40	39.1429	60	160	41	165	74	23.44	27.18		1	0										26	5	1	59	1.5	1	1	3320	41504	12	12.4	22.4286	51	191	37		163			41445	31
3771	4651957	3	13.1429	77	1.9	13.6688	0.525896	27	39.8571	52	162	32	170	71	19.81	24.57	3000	0	0										27	1	0	77	1.9	1	0	3110	41490	13	14.2	21.5714	53	196	36		169			41423	30
3772	4708342	3	13.1429	78	2.4	13.7353	0.592426	31	38.8571	49	161	32	173	60	18.9	20.05	3700	0	0										28	3	0	78	2.4	1	0	3560	41496	13	14.3	22.2857	53	197	39		176			41442	32
3773	4707383	3	12.8571	64	1.5	12.761	-0.0961603	34	35.1429	53	150	32	180	83	23.56	25.62		1	0										28	2	0	64	1.5	1	0	2860	41521	12	12.9	22.7143	57	203	39		191			41463	31
3774	4708218	3	13	65	1.2	12.8339	-0.166091	30	39	53	168	31	178	80	18.78	25.25	4400	1	0										25	1	0	65	1.2	1	0	3150	41494	13	13	22.7143	53	198	38		175			41441	32
3775	4707864	3	11.7143	60	1	12.4634	0.749128	28	39.4286	45	157	36	178	100	18.26	31.56	3650	0	0										28	1	0	60	1	1	0	2710	41520	11	12.5	22.2857	59	209	41		177			41455	30
3776	4707694	3	12.4286	64	1.6	12.761	0.33241	27	39.1429	65	170	32	181	85	22.49	25.95	4000	0	0										26	1	0	64	1.6	1	0	3440	41490	12	12.9	21.4286	52	189	36		172			41423	30
3778	4707321	3	12.5714	57	1.4	12.2337	-0.337758	31	40.7143	48	172	33	185	86	16.22	25.13		0	0										30	2	0	57	1.4	1	0	3490	41476	12	12.2	22.2857	54	195	38		178			41424	32
3779	4706987	3	12.7143	76	1.2	13.6018	0.887505	28	38.5714		165							0	0											1	0	76	1.2	1	0	3130	41489	12	14.1	21.7143	53	194	40		185			41433	32
3780	4706305	3	12.8571	59	1	12.3875	-0.469657	28	38.4286	71	165	30	172	75	26.08	25.35	2800	1	0										27	2	0	59	1	1	0	2730	41487	12	12.4	22.5714	52	187	37		163			41424	31
3782	4671490	3	12.5714	61	1.6	12.5387	-0.0327146	31	37.7143	52	149	37	172	70	23.42	23.66	2800	0	0										26	1	0	61	1.6	1	1	3130	41488	12	12.6	21.5714	51	187	35		164			41416	29
3783	4705689	3	12.8571	75	1.4	13.5344	0.677243	33	38.7143	51	164	43	179	75	18.96	23.41	3650	0	0										25	4	0	75	1.4	1	1	3120	41481	12	14	21.4286	53	198	35		169			41403	28
3784	4703340	3	12.2857	49	0.8	11.5896	-0.696105	29	40.2857	60	173	30	182	90	20.05	27.17	3600	1	0										27	1	0	49	0.8	1	0	3150	41455	12	11.4	22.5714	50	188	39		164			41403	32
3785	4700873	3	13.1429	68	1.1	13.0494	-0.0934711	30	37.7143	58	172	31	180	85	19.61	26.23		1	0										28	1	0	68	1.1	1	1	3230	41460	13	13.3	22.7143	53	203	37		179			41403	31
3786	114041	1	8.14286	16		8.07549	-0.0673671	26	39.7143	60	172	33	172	65	20.28	21.97	2500	0	0										26	1	0	16		1	0	3450	41606	8	8.1	23.1429	57	202	42		185	42		41539	30
3789	112708	1	12.1429	52	0.8	11.8369	-0.305969	25	38.1429	50	161	23	176	70	19.29	22.6		0	0										21	2	1	52	0.8	1	1	2690	41588	12	11.7	23.5714	53	197	38		180	40		41556	35
3793	112148	1	10.5714	39		10.7052	0.133792	31	40.4286	53	160	37	174	65	20.7	21.47		0	0										26	2	0	39		1	0	3170	41555	10	10.4	23.2857	59	216	41		183	42		41497	31
3794	111385	1	12.8571	54		11.9978	-0.859346	27	39.7143	54	169	32	171	70	18.91	23.94		0	0										28	1	0	54		1	1	3770	41541	12	11.9	23.8571	58	209	42		204	43		41469	29
3798	110724	1	9.57143	26		9.36285	-0.208576	31	38	73	160	33	178	70	28.52	22.09		0	0										28	1	0	26		1	0	3250	41537	9	9.1	25.2857	64	232	44		202	42		41463	29
3804	108862	1	10.1429	33		10.119	-0.023834	29	40.2857	55	167	30	176	85	19.72	27.44		0	0										26	2	0	33		1	1	3650	41473	10	9.8	23.5714	55	209	41		186	57		41401	29
3805	108177	1	10.2857	29		9.69804	-0.587679	29	40.5714	44	163	30	168	77	16.56	27.28		0	0										28	1	0	29		1	1	2930	41455	10	9.4	24	58	210	39		181	43		41399	32
3809	95564	12	11.8571	62	2.1	12.6134	0.756256	27	37.5714	45	155	28	175	70	18.73	22.86		0	0										27	1	0	62	2.1	1	0	2690	41488	12	12.7	20.8571	51	190	35		179			41432	32
3810	95347	12	11.4286	48	1.3	11.5055	0.0769362	36	40.4286	52	156	34	175	80	21.37	26.12		0	0										27	6	1	48	1.3	1	1	3600	41446	11	11.3	24.7143	64	232	46		208			41430	37
3814	278813	7	10.4286	32		10.0163	-0.412287	29	38.5714	65	161	32	180	80	25.08	24.69		0	0										25	2	0	32		1	0	3600	41611	10	9.7	23.2857	56	208	43		190	42		41556	32
3817	113619	1	9.85714	35		10.3199	0.462792	23	39.2857	62	165	34	175	77	22.77	25.14		0	0										23	1	0	35		1	0	3880	41600	9	10	23.5714	64	232	44		190	44		41529	29
3818	112813	1	12.5714	53	0.7	11.9177	-0.653706	26	39.1429	47	160	27	178	70	18.36	22.09		0	0										26	1	0	53	0.7	1	1	3180	41582	12	11.8	24.1429	60	205	42		184	45		41534	33
3820	112352	1	8.28571	18		8.35971	0.0739995	24	40.1429	87	160	26	174	85	33.98	28.08		0	0										25	1	0	18		1	1	3200	41563	8	8.3	23.5714	59	205	39		189	42		41484	28
3821	111911	1	12.4286	58	1.3	12.3109	-0.117663	22	41.1429	70	160	28	175	60	27.34	19.59		0	0										21	1	0	58	1.3	1	0	3220	41548	12	12.3	24.2857	62	217	41		182	47		41527	37
3823	111685	1	13	57	1.4	12.2337	-0.76633	30	38.7143	55	160	35	175	75	21.48	24.49		0	0										22	2	1	57	1.4	1	1	3790	41554	13	12.2	23.2857	56	210	43		183	43		41500	32
3825	111489	1	10	37		10.5152	0.515182	34	37.7143	45	155	37	170	65	18.73	22.49	2250	0	0										24	1	0	37		1	1	2360	41556	10	10.2	22.2857	52	197	38		181	45		41504	32
3826	110183	1	12	53	1	11.9177	-0.0822779	23	39.1429	54	162	24	178	78	20.58	24.62	2750	0	0										23	1	0	53	1	1	3	2500	41515	12	11.8	23.2857	50	291	37		173	46		41441	29
3828	109448	1	11	40		10.7984	-0.201588	20	40.7143	50	155	23	178	60	20.81	18.94		0	0										20	1	0	40		1	0	3280	41484	11	10.5	23	50	199	36		175	42		41464	37
3830	109348	1	11.5714	54	1.4	11.9978	0.426368	25	39.1429	50	155	28	170	46	20.81	15.92		0	0										25	1	0	54	1.4	1	1	3280	41494	11	11.9	23.5714	58	218	40		180	46		41429	30
3833	108473	1	7.71429	10		7.09421	-0.62008	21	39.1429	53	167	25	182	90	19	27.17		0	0										21	1	0	10		1	0	3220	41481	8	7.5	23.5714	57	212	41		187	41		41417	30
3836	107936	1	8.57143	18		8.35971	-0.211714	29	41.1429	58	166	30	180	94	21.05	29.01	3400	0	0										26	2	0	18		1	1	3540	41446	8	8.3	23.2857	57	218	40		200	47		41378	30
3837	259359	15	13.1429	63	2	12.6875	-0.455375	34	39.4286	53	160	44	172	70	20.7	23.66	3000	0	0										26	3	2	63	2	1	1	2910	41595	13	12.8	26.1429	66	246	44		226		52	41576	37
3839	257397	15	12.7143	64	1.4	12.761	0.0466957	25	39.8571	57	163	26	175	75	21.45	24.49	3200	0	0										24	2	1	64	1.4	1	1	4100	41479	12	12.9	22.5714	52	201	40		180	52		41457	36
3849	110758	1	10.4286	47		11.4205	0.991955	26	39.4286	50	156	26	175	80	20.55	26.12		0	0										26	2	0	47		1	1	3400	41527	10	11.2	23.4286	59	215	39		212	55		41462	30
3850	110511	1	13.4286	66		12.9063	-0.522295	32	41	66	170	31	172	75	22.84	25.35	3450	0	0										29	2	1	66		1	0	4100	41512	13	13.1	23.4286	54	199	40		197	50		41450	31
3854	109098	1	12	46		11.3346	-0.665364	24	40	70	163	27	178	60	26.35	18.94		0	0										24	1	0	46		1	1	3850	41489	10	11.1	24.4286	60	217	39		203		254	41414	29
3855	108030	1	8.57143	20		8.62854	0.05711	28	41.1429	50	165	30	182	108	18.37	32.6	3300	0	0										27	1	0	20		1	1	4070	41451	8	8.5	24	59	212	40		199	55		41409	34
3859	257126	15	10.8571	37	0.1	10.5152	-0.34196	29	40	48	160	31	171	74	18.75	25.31	2700	1	0										27	2	1	37	0.1	1	1	3100	41530	10	10.2	26.4286	64	248	48		218	53		41511	37
3863	219722	11	10.2857	36		10.4182	0.132522	30	39.8571	51	163	32	172	60	19.2	20.28		0	0										30	1	0	36		1	1	3410	41518	10	10.1									41456	31
3865	279050	7	11.2857	57	1.4	12.2337	0.947956	27	38.1429	55	168	28	173	75	19.49	25.06		0	0										26	1	0	57	1.4	1	1	3050	41586	11	12.2	22.8571	61	216	43		196	43		41522	30
3866	275932	7	11.2857	35		10.3199	-0.96578	27	41.1429	49	164	27	170	68	18.22	23.53		0	0										26	1	0	35		1	1	3500	41525	11	10	22.7143	53	198	37		180	42		41452	29
3868	719938	2	13.2857	81	1.8	13.9324	0.64664	29	38.7143	52	157	29	174	73.5	21.1	24.28	3700	0	0										28	2	0	81	1.8	1	0	3200	41509	13	14.6	22.5714	60	208	42	36	184	42		41443	30
3870	112573	1	9	22		8.88423	-0.115775	25	39.1429	50	160	27	178	70	19.53	22.09		0	0										23	1	0	22		1	1	3030	41575	9	8.7	23.2857	57	207	40		183	43		41514	31
3873	112136	1	8	13		7.61344	-0.386556	33	40.5714	50	154	36	173	90	21.08	30.07		1	0										25	1	0	13		1	1	3800	41557	8	7.8	23	57	200	38		183	50		41527	35
3874	109245	1	10.4286	33		10.119	-0.309548	30	39.5714	52	155	36	170	70	21.64	24.22	3100	0	0										29	1	0	33		1	1	2320	41550	10	9.8	23	55	198	37		179	49		41479	29
3876	110963	1	12.4286	68	1.3	13.0494	0.620815	27	40	64	165	25	172	79	23.51	26.7	3000	0	0										28	1	0	68	1.3	1	0	3940	41528	12	13.3	25.2857	62	226	47		221	50		41514	38
3879	110552	1	8.57143	18		8.35971	-0.211714	29	37.7143	58	162	30	180	70	22.1	21.6	3150	0	0										23	2	1	18		1	1	2840	41532	8	8.3	23.1429	53	200	41		175	49		41470	31
3880	110096	1	12.1429	59	1.5	12.3875	0.244627	25	38.7143	58	162	30	170	70	22.1	24.22		0	0										23	1	0	59	1.5	1	1	2800	41514	12	12.4	23.1429	55	204	38		178	47		41452	31
3883	109053	1	10.4286	35		10.3199	-0.108638	28	36.7143	55	159	36	170	70	21.76	24.22	3000	0	0										23	3	2	35		1	0	2700	41503	10	10	23.2857	58	141	38		182			41437	30
3885	258444	15	12.2857	62	0.1	12.6134	0.327684	25	39.5714	65	162	26	178	75	24.77	23.67	3250	0	0										24	1	0	62	0.1	1	0	3650	41534	12	12.7	22.2857	53	200	41		173	600		41480	32
3897	112424	1	12.7143	52	1	11.8369	-0.877397	27	41.2857	51	153	29	172	60	21.79	20.28		0	0										26	2	0	52	1	1	0	3470	41561	12	11.7	23.7143	54	203	38		177	42		41484	29
3903	110043	1	7.57143	16		8.07549	0.504062	24	38.8571	54	156	25	176	75	22.19	24.21	2500	0	0										23	2	0	16		1	1	3660	41512	7	8.1	23.2857	58	200	42		187	43		41444	30
3906	109759	1	12.1429	52	1.1	11.8369	-0.305969	25	39.5714		162	25	172	80		27.04		0	0										25	1	0	52	1.1	1	0	2800	41500	12	11.7	23	54	207	41		171			41485	37
3909	108551	1	12.8571	64		12.761	-0.0961603	30	39.8571	65	167	36	167	67.5	23.31	24.2		0	0										23	3	1	64		1	0	3320	41469	12	12.9	23.4286	55	207	41		183	49		41409	31
3911	259449	15	11.7143	49	1.1	11.5896	-0.124677	31	40	65	171	32	180	80	22.23	24.69	3700	0	0										28	4	2	49	1.1	1	0	3660	41563	11		30.8571	82	282	57		258		86	41585	38
3917	219201	11	6.71429	12		7.44775	0.733468	30	37.7143	47.5	163	42	172	75	17.88	25.35	3200	0	0										31	3	1	12		1	1	3000	41510	6		22.7143	57	207	40		187			41433	29
3921	4708047	3	11.2857	42	0.9	10.9814	-0.304351	32	36.8571	48	160	35	173	68.5	18.75	22.89	2750	0	0										29	1	0	42	0.9	1	0	3040	41508	11	10.7	23.2857	59	215	41		188			41451	31
3925	110844	1	9.85714	34		10.2202	0.363076	27	39.7143	46	162	25	174	77.5	17.53	25.6		1	0										26	2	0	34		1	0	3410	41529	9	9.9	23.5714	55	209	41		184	43		41458	29
3927	110623	1	8.42857	18		8.35971	-0.0688585	31	41	51.5	163	36	180	85	19.38	26.23	3400	0	0										28	2	0	18		1	1	3870	41512	8	8.3	23.2857	62	222	44		200	54		41444	30
3928	109621	1	9.28571	24		9.12853	-0.157183	30	39	50	155	32	169	58	20.81	20.31		0	0										26	2	1	24		1	0	3280	41500	9	8.9	23.1429	56	203	37		190	50		41431	30
3938	185994	10	9.42857	26		9.36285	-0.0657197	29	38.7143	62	171	30	175	60	21.2	19.59		0	0										29	1	0	26		1	0	3300	41472	9	9.1	22.8571	57	208	41	27	189	50		41403	30
3939	274549	7	8	20		8.62854	0.628538	21	38.4286	75	170	27	169	90	25.95	31.51		0	0										23	4	0	20		1	0	3600	41511	8	8.5	23.1429	56	216	40		193	47		41451	31
3940	23632	6	6.57143	5		6.00927	-0.56216	24	41	54	164	25	180	90	20.08	27.78	3300	0	0										24	1	0	5		1	0	3600	41463	6		22.2857	56	204	41		177	37		41386	29
3944	113144	1	11.4286	47		11.4205	-0.00804524	24	40.5714	66	160	26	170	70	25.78	24.22	3400	0	0										23	1	0	47		1	0	3100	41579	11	11.2	23.5714	59	208	40		182	50		41562	37
3946	112800	1	8.28571	17		8.21969	-0.0660206	30	39.4286	42	155	29	175	100	17.48	32.65		0	0										23	4	1	17		1	1	3180	41579	8	8.2
3947	110181	1	11.7143	51	1.6	11.7553	0.0409884	24	41.1429	48	158	25	174	68	19.23	22.46	2800	0	0										24	1	0	51	1.6	1	0	2600	41558	11	11.6	23.4286	55	202	39		185	42		41490	30
3949	112050	1	12.2857	60	1.1	12.4634	0.1777	27	40.2857	58	161	30	171	75	22.38	25.65		0	0										24	3	0	60	1.1	1	0	2980	41275	12		23.2857	56	206	40		181	46		41506	33
3951	110612	1	12	51	1	11.7553	-0.244726	23	39.5714	70	167	22	180	100	25.1	30.86		0	0										23	2	0	51	1	1	1	3680	41522	11	11.6	23.8571	54	203	37		198	41		41430	26
3955	87591	1	9.14286	21		8.7579	-0.384954	30	38.7143	55	173	34	183	76	18.38	22.69	3400	0	0										26	2	0	21		1	0	3410	41465	9	8.6	23.1429	63	223	40		195	49		41396	30
3957	220024	11	7	5		6.00927	-0.990731	26	40.8571	48	160	34	173	75	18.75	25.06		0	0										26	2	0	5		1	1	3230	41525	6		23.2857	55	208	38		180			41462	31
3958	219674	11	8.71429	16		8.07549	-0.638795	27	41	53	170	28	176	71	18.34	22.92	3500	0	0										25	2	0	16		1	0	3710	41507	8	8.1	22.7143	55	205	40		179			41438	30
3963	720472	2	13.1429	67	1.1	12.9781	-0.164759	28	38.2857	50	164	30	180	75	18.59	23.15	3600	0	0										29	1	0	67	1.1	1	0	3350	41518	17		22.5714	54	196	39	37	168	45		41441	33
3965	113800	1	7.85714	15		7.92671	0.069564	26	39.5714	60	171	32	183	110	20.52	32.85		0	0										27	1	0	15		1	0	3580	41603	7		23	55	198	41		179	42		41532	29
3971	92402	1	11.7143	50	1	11.6729	-0.0414301	27	40.4286	48	159	29	182	70	18.99	21.13	3400	0	0										26	3	0	50	1	1	1	3910	41539	11	11.5	22.7143	57	207	40		191	47		41469	30
3972	111481	1	12	46		11.3346	-0.665364	27	40.8571	52	163	28	185	79	19.57	23.08	3200	0	0										26	1	0	46		1	0	3310	41535	11	11.1	23.1429	57	202	37		176	50		41464	29
3979	219131	11	11.4286	47		11.4205	-0.00804524	30	40.8571	64	166	37	180	75	23.23	23.15	3540	0	0										28	1	0	47		1	0	3100	41477	11	11.2	23	55	202	41		181			41470	39
3982	722707	2	10.8571	47	0.8	11.4205	0.563385	33	40.4286	50	162	56	176	75	19.05	24.21	3150	0	0										30	5	0	47	0.8	1	1	3440	41590	10	11.2	22.7143	57	210	42	39	172	36		41526	30
3988	112191	1	8.71429	22		8.88423	0.169939	25	38	59	168	25	175	70	20.9	22.86	4000	0	0										25	1	0	22		1	0	2700	41572	8	8.7	23.2857	60	209	40		179	42		41511	31
3991	109092	1	12.4286	66	1.3	12.9063	0.477705	22	37.7143	65	172	31	178	95	21.97	29.98		0	0										22	2	0	66	1.3	1	0	3170	41499	12	13.1	23.1429	58	208	39		179	42		41430	30
3993	108236	1	8.85714	19		8.4959	-0.361247	30	37.4286	57	158	32	176	78	22.83	25.18		0	0										25	3	1	19		1	0	3610	41478	8	8.4	23	59	211	40		186	41		41407	29
3996	95362	12	11.8571	54	1.1	11.9978	0.140654	25	41	54	170	27	170	82	18.69	28.37		0	0										25	2	0	54	1.1	1	1	3500	41442	11	11.9	21.1429	53	195	31		168			41430	38
3997	220513	11	10.4286	35		10.3199	-0.108638	23	40.5714	52	163	31	170	59	19.57	20.42		0	0										23	1	0	35		1	0	3040	41552	10	10	25.4286	66	238	45		207
3999	205746	11	12.1429	52		11.8369	-0.305969	29	40.2857	70	172	27	179	105	23.66	32.77	4150	0	0										29	2	0	52		1	1	3800	41535	12	11.7	23.8571	55	213	42		199			41456	28
4005	111286	1	8.85714	22		8.88423	0.0270831	25	40.7143	53	156	27	178	70	21.78	22.09		0	0										24	3	0	22		1	1	3000	41531	8	8.7	23.8571	55	208	41		195	45		41472	31
4007	110965	1	8	12		7.44775	-0.552246	27	41	59	164	29	170	85	21.94	29.41		0	0										24	1	0	12		1	0	3550	41520	8	7.7	23.1429	54	196	38		185	50		41494	36
4009	103653	1	8.85714	21		8.7579	-0.0992379	30	37.2857	51	160	32	170	68	19.92	23.53		1	0										25	2	1	21		1	1	3090	41535	8	8.6	23	53	203	40		187	46		41463	29
4012	108009	1	12.2857	53		11.9177	-0.367992	28	39.7143	51	168	30	176	80	18.07	25.83	3050	0	0										27	2	0	53		1	3	2840	41457	12	11.8	23.7143	57	212	41		181	55		41407	32
4023	358682	8	12.5714	63	2.1	12.6875	0.116055	32	38.8571	70	164	34	178	93	26.03	29.35	3200	0	0										30	2	0	63	2.1	1	0	3200	41597	12	12.8	20	47	174	30		133		109	41568	35
4024	412081	8	12	61	1.3	12.5387	0.538713	28	41.2857	59	165	35	168	60	21.67	21.26		0	0										28	2	0	61	1.3	1	0	3600	41505	12		25.4286	65	234	45		207		123	41504	39
4030	4526362	3	13.1429	63	2.1	12.6875	-0.455375	27	38.8571	40	159	32	183	77	15.82	22.99		0	0										25	2	0	63	2.1	1	1	3320	41612	13	12.8	23	53	207	39		173			41556	32
4032	4724185	3	12.5714	63	1.9	12.6875	0.116055	29	39.5714	57	163	30	169	82	21.45	28.71	3650	0	0										29	1	0	63	1.9	1	0	3830	41599	12	12.8	22	54	199	37		81			41542	31
4034	4723509	3	13.4286	88		14.3785	0.949878	22	39	48	165	29	175	75	17.63	24.49		0	0										21	1	0	88		1	1	3500	41589	14	15.3	21	50	189	37		167			41534	32
4035	4723510	3	13.4286	82	1.8	13.9972	0.568659	28	37.5714	52	167	29	170	82	18.65	28.37	3900	0	0										28	1	0	82	1.8	1	0	2650	41609	13	14.7	21.4286	51	191	36		164			41539	30
4037	4722557	3	11.5714	54	1.8	11.9978	0.426368	31	40.1429	55	162	33	173	75	20.96	25.06	3250	0	0										31	2	0	54	1.8	1	1	3900	41587	11	11.9	22.2857	58	211	43		188			41500	27
4040	4715560	3	12	57	1	12.2337	0.23367	31	38.2857	50	163	30	186	80	18.82	23.12	3600	0	0										30	1	0	57	1	1	1	3230	41551	11	12.2	22	54	198	36		171			41497	32
4041	4538251	3	12.4286	69	2.9	13.1202	0.691581	30	40.2857	55	165	31	184	90	20.2	26.58		0	0										26	3	0	69	2.9	1	1	3570	41530	13	13.4	19.8571	52	183	34		159			41470	31
4042	4612469	3	13	67	1.4	12.9781	-0.0219011	28	36.2857	81	166	33	175	85	29.39	27.76	4000	0	0										26	2	0	67	1.4	1	0	2780	41563	13	13.2	22.7143	61	213	41		178			41519	33
4044	4714915	3	12.5714	61	1.5	12.5387	-0.0327146	29	40.2857	60	170	34	183	72	20.76	21.5		1	0										27	1	0	61	1.5	1	0	3030	41532	12	12.6	22.4286	54	196	36		173			41471	31
4046	4703859	3	13.5714	73	1.6	13.3982	-0.173215	30	41.1429	46	157	34	170	70	18.66	24.22	3750	0	0										29	1	0	73	1.6	1	0	3270	41454	13	13.8	22.4286	51	190	37		163			41387	30
4047	4704338	3	12.7143	59	1.1	12.3875	-0.326801	29	41.4286	70	168	28	185	70	24.8	20.45	4000	0	0										27	1	0	59	1.1	1	0	3900	41452	12	12.4	22.7143	53	205	37		178			41396	32
4048	4702970	3	11.5714	55	1.2	12.0771	0.505705	32	40.4286	70	168	34	185	90	24.8	26.3		0	0										28	1	0	55	1.2	1	0	3910	41451	11	12	22	55	201	40		175			41385	30
4049	4702604	3	12.4286	62	1.3	12.6134	0.184826	27	39.1429	59	168	25	176	75	20.9	24.21		0	0										25	1	0	62	1.3	1	0	3300	41456	12	12.7	22.4286	55	200	39		184			41388	30
4050	4701702	3	12.5714	70	1.6	13.1904	0.618979	30	40.5714	47	153	34	169	67	20.08	23.46		0	0										27	1	0	70	1.6	1	0	2990	41441	12	13.5	20.2857	49	185	32		147			41380	31
4051	4711580	3	12.5714	61	1.5	12.5387	-0.0327146	30	40.8571	56	160	31	178	99	21.87	31.25	4050	0	0										29	2	0	61	1.5	1	0	3350	41505	12	12.6	22.5714	52	190	37		178			41437	30
4052	4710297	3	12.8571	69	2.1	13.1202	0.263011	32	38.8571	47	156	36	170	80	19.31	27.68		0	0										29	1	0	69	2.1	1	1	3070	41519	12	13.4	22.2857	54	202	37		166			41444	29
4053	4711583	3	11.2857	49	0.9	11.5896	0.303895	33	39.5714	43	153	34	175	70	18.37	22.86	2750	0	0										30	2	0	49	0.9	1	0	2710	41513	11	11.4	22.2857	53	199	38		175			41457	32
4054	4711290	3	12.8571	61	1.7	12.5387	-0.318429	27	38.4286	67	164	28	177	77	24.91	24.58	3200	0	0										27	1	0	61	1.7	1	1	3460	41520	12	12.6	22.4286	53	197	38		163			41456	30
4058	4709445	3	12.7143	70	1.8	13.1904	0.476121	29	39.2857	55	167	29	176	75	19.72	24.21		0	0										27	3	0	70	1.8	1	0	3260	41500	12	13.5	22.1429	50	191	36		176			41445	32
4060	4709110	3	12.8571	67	1.6	12.9781	0.120957	32	39.2857	47	163	33	183	85	17.69	25.38	3100	0	0										27	1	0	67	1.6	1	0	3150	41498	12	13.2	21.8571	49	191	36		168			41441	31
4064	4701332	3	13	70	1.4	13.1904	0.190407	29	41.2857	52	167	33	185	95	18.65	27.76	3600	0	0										26	1	0	70	1.4	1	1	3340	41457	13	13.5	21	51	188	35		159			41391	30
4066	111070	1	11.5714	47		11.4205	-0.150901	26	40.7143	80	160	31	182	95	31.25	28.68		0	0										24	1	0	47		1	1	3720	41528	11	11.2	23.5714	57	211	41		207	47		41448	28
4067	110860	1	9.14286	23		9.00771	-0.135152	25	41.4286	44	158	26	175	60	17.63	19.59		0	0										26	3	0	23		1	1	3220	41547	9	8.8	23.1429	56	209	41		185	49		41471	29
4069	110394	1	9.42857	27		9.47663	0.0480592	23	39.1429	48	160	26	170	60	18.75	20.76	3100	1	0										21	2	0	27		1	1	3650	41517	9	9.2	23.2857	56	206	40		198	50		41457	31
4072	107896	1	6.42857	4		5.73275	-0.695826	20	41.2857	46	163	26	175	79	17.31	25.8		0	0										21	1	0	4		1	0	3480	41445	6										41387	31
4077	220122	11	13.8571	69		13.1202	-0.736989	28	39.8571	72	158	33	175	70	28.84	22.86		0	0										27	2	0	69		1	0	3150	41537	13	13.4	23.7143	57	212	43		178			41473	30
4079	187096	10	9.85714	38		10.6108	0.753684	23	40.8571	51.5	163	26	170	65	19.38	22.49		0	0										23	2	0	38		1	0	3500	41499	9	10.3	22.2857	52	192	37	35	170	52		41478	37
4080	691673	2	12.2857	70	2.1	13.1904	0.904693	34	38.2857	53	158	36	168	74	21.23	26.22	2750	0	0										28	1	0	70	2.1	1	1	2750	41558	12	13.5	22.7143	58	209	41		184	50		41498	31
4083	112752	1	8	12		7.44775	-0.552246	22	39.8571	48	168	23	170	65	17.01	22.49		0	0										20	1	0	12		1	0	3420	41576	8	7.7	23.2857	51	194	40		174	40		41507	30
4084	112682	1	13.1429	66	1.2	12.9063	-0.236581	33	39	42	157	34	165	65	17.04	23.88		1	0										24	2	1	66	1.2	1	0	3420	41578	13	13.1	23.4286	53	202	40		175	44		41519	31
4085	103298	1	12.4286	58		12.3109	-0.117663	29	40	47.5	156	38	173	70	19.52	23.39		0	0										27	1	0	58		1	1	3520	41558	12	12.3	23.4286	58	208	40		193	60		41491	30
4088	107241	1	8.42857	15		7.92671	-0.501865	28	38.8571	54	164	29	169	62.5	20.08	21.88		1	0										28	2	0	15		1	0	3160	41544	8	8	23.7143	56	203	40		191	40		41478	30
4089	110783	1	9.28571	23		9.00771	-0.278008	25	40.4286	44	160	24	174	70	17.19	23.12		0	0										26	1	0	23		1	0	3340	41522	9	8.8	23	52	202	39		186	45		41450	29
4093	107778	1	11.7143	54	1.1	11.9978	0.28351	31	38.7143	47	160	35	170	68	18.36	23.53	3000	0	0										23	3	0	54	1.1	1	0	2790	41458	11	11.9	23	53	201	38		178	49		41399	31
4094	258678	15	12.2857	67		12.9781	0.692385	35	39	62	163	36	170	75	23.34	25.95	3200	0	0										25	2	0	67		1	1	3400	41551	12	13.2	21.2857	53		37		165	47		41487	30
4095	217776	11	12.1429	58		12.3109	0.168051	28	39.2857	53	160	29	183	74	20.7	22.1	3000	0	0										28	1	0	58		1	0	4300	41462	12	12.3	23.1429	59	220	40		192			41416	33
4098	273551	7	8.57143	18		8.35971	-0.211714	27	39.2857	51	152	26	175	100	22.07	32.65	2800	0	0										26	1	0	18		1	1	3050	41480	8		24.2857	63	232	46		220	52		41463	37
4106	111335	1	12.7143	58	1.5	12.3109	-0.403377	29	41	65	168	28	178	75	23.03	23.67		0	0										28	1	0	58	1.5	1	0	3400	41531	12	12.3	23.1429	54	208	40		18	44		41515	37
4107	111117	1	8.14286	20		8.62854	0.48568	27	39.8571	48	160	28	175	70	18.75	22.86		0	0										26	1	0	20		1	0	3430	41533	8	8.5	23.1429	56	205	43		203	44		41465	30
4111	108010	1	8.28571	24		9.12853	0.842817	33	33.7143	56.5	162	33	170	90	21.53	31.14		0	0										30	1	0	24		1	0	2240	41502	8	8.9	21.8571	54	195	38		178	42		41430	29
4114	220021	11	13.4286	82		13.9972	0.568659	25	40.1429	59	158	25	173	80	23.63	26.73		0	0										25	1	0	82		1	1	3690	41534	13		23	59	204	44		190			41511	36
4119	279211	7	7.71429	17		8.21969	0.505407	22	40.2857	58	155	23	180	75	24.14	23.15		0	0										23	2	0	17		1	1	4400	41578	7		23.7143	63	228	44		204	60		41518	31
4129	110675	1	7.14286	10		7.09421	-0.0486512	23	41.2857	54	168	25	178	70	19.13	22.09		0	0										22	1	0	10		1	0	3870	41513	7		23.1429	52	204	42		193	42		41444	30
4130	110615	1	7.28571	7		6.48916	-0.796553	25	38.8571	45	162	26	175	60	17.15	19.59		0	0										27	1	0	7		1	1	3410	41528	7		23.2857	56	211	40		194	43		41459	30
4131	110806	1	9.85714	30		9.80587	-0.0512694	30	39	50	165	33	180	80	18.37	24.69		0	0										29	1	0	30		1	0	3210	41531	9	9.5	23.2857	54	205	38		183	40		41470	31
4134	109066	1	10.4286	45		11.2478	0.819235	29	38.2857	60	165	27	175	72.5	22.04	23.67		0	0										25	3	1	45		1	0	3600	41493	10	11	23.1429	59	211	42		192	46		41441	32
4135	109066	1	10.4286	45		11.2478	0.819235	29	38.2857	60	165	30	175	70	22.04	22.86		0	0										24	3	1	45		1	0	3600	41493	10	11	23.1429	59	211	42		192	46		41441	32
4137	107954	1	11.8571	48	1.3	11.5055	-0.351634	21	38.2857	60	165	27	173	85	22.04	28.4		0	0										22	3	0	48	1.3	1	1	2600	41465	11	11.3	23	57	204	41		18	45		41428	34
4138	218498	11	13.2857	75	0.8	13.5344	0.248671	31	38.1429	51	170	31	178	80	17.65	25.25	2530	0	0										28	2	0	75	0.8	1	0	3280	41466	13	14	24	62	224	45		215			41441	36
4140	185900	10	9.71429	23		9.00771	-0.70658	31	41	50	160	38	175	80	19.53	26.12	3200	0	0										30	1	0	23		1	0	3600	41451	9	8.8	22.5714	56	210	41	39	182	52		41385	30
4141	277556	7	7.71429	17		8.21969	0.505407	22	41.4286	53	170	24	174	75	18.34	24.77		0	0										22	1	0	17		1	1	3700	41535	7	8.2	23.2857	53	213	41		180	45		41509	36
4142	274895	7	11.7143	58		12.3109	0.596623	26	40.5714	75	165	27	178	73	27.55	23.04		1	0										25	2	0	58		1	0	4000	41504	11	12.3
4143	721691	2	12.8571	75	1.5	13.5344	0.677243	26	38.1429	48	152	30	168		20.78		3150	0	0										24	1	0	75	1.5	1	0	2950	41560	12	14	23.2857	58	218	40		175	55		41486	29
4149	108045	1	10.5714	38		10.6108	0.0393984	24	40.4286	55	156	26	172	91	22.6	30.76	3500	0	0										24	1	0	38		1	1	3300	41453	10	10.3	23.2857	56	197	40		182	40		41420	35
4150	95415	12	11.1429	54	1.8	11.9978	0.854938	27	38.2857	44	158	26	175	68	17.63	22.2		0	0										27	1	0	54	1.8	1	0	2900	41469	11	11.9	21.1429	53	193	35		170			41408	31
4151	95265	12	11.8571	57		12.2337	0.376528	26	40.5714	55	165	29	175	75	20.2	24.49		0	0										26	1	0	57		1	1	3150	41446	11	12.2	22	58	210	41		177			41430	37
4153	220860	11	9.71429	33		10.119	0.404738	27	38.1429	57	165	29	170	55	20.94	19.03		0	0										26	2	0	33		1	0	3260	41586	9	9.8	23.5714	60	217	42		188
4157	279263	7	7.71429	11		7.275	-0.439282	25	38.8571	62	160	27	173	80	24.22	26.73	2750	0	0										25	1	0	11		1	0	3800	41588	7		22.5714	59	217	40		192	52		41534	32
4158	278176	7	8.71429	25		9.24686	0.532578	30	37.2857	49	155	35	170	76	20.4	26.3		0	0										22	6	1	25		1	0	3600	41595	8	9	22	56	205	39		184	46		41537	31
4159	275785	7	11.2857	46		11.3346	0.0489223	21	38.7143	87	168	24	174	60	30.82	19.82		0	0										21	2	0	46		1	0	3300	41538	11	11.1	23.7143	56	216	47		183	46		41473	30
4161	722201	2	12.2857	62	1.1	12.6134	0.327684	27	38.7143	55	160	28	168	68	21.48	24.09	2800	0	0										26	1	0	62	1.1	1	1	3000	41610	12	12.7	22.7143	59	208	37		180	49		41534	29
4170	259031	15	12.5714	63	1.6	12.6875	0.116055	24	39.1429	50	150	26	185	115	22.22	33.6	3000	0	0										25	2	2	63	1.6	1	1	3050	41574	12	12.8	22	54	202	39		173		63	41522	32
4174	217316	11	9.28571	21		8.7579	-0.52781	31	39.4286	50	158	36	180	83	20.03	25.62	3400	1	0										30	1	0	21		1	1	3440	41527	9	8.6	24	62	228	42		192			41501	36
4178	277592	7	7.28571	13		7.61344	0.32773	24	37.7143	63.5	163	30	170	80	23.9	27.68		0	0										23	3	0	13		1	0	3350	41560	7		23.4286	60	220	45		193	45		41491	30
4179	719063	2	13	69	2	13.1202	0.120153	26	41.2857	48	158	28	178	75	19.23	23.67		0	0										25	1	0	69	2	1	1	3300	41467	13	13.4	22.5714	53	207	39		183	46		41445	36
4180	113723	1	10.7143	45		11.2478	0.533521	23	39.7143	55	163	27	180	82	20.7	25.31	3400	0	0										23	1	0	45		1	0	3470	41600	10	11	23.5714	61	216	42		188	52		41534	30
4182	100148	1	9.14286	19		8.4959	-0.646963	25	39.4286	44.5	153	24	180	100	19.01	30.86		0	0										25	1	0	19		1	1	3480	41561	9	8.4	24.1429	59	199	40		189	57		41492	30
4189	95427	12	12.2857	61	1.3	12.5387	0.252999	23	41	47	155	26	177	77	19.56	24.58		0	0										23	1	0	61	1.3	1	1	3400	41456	12	12.6	20.8571	50	183	35		159			41436	37
4190	221201	11	7.28571	11		7.275	-0.0107102	25	39.2857	50	156	24	165	60	20.55	22.04		0	0										25	4	0	11		1	0	3150	41589	7		14.7143	31	95	19		119	54		41481	24
4195	218926	11	8.14286	12		7.44775	-0.695104	25	41.1429	56	163	29	173	81	21.08	27.06		0	0										22	2	1	12		1	0	3670	41461	8	7.7	23.2857	56	21	42		19			41457	39
4197	112864	1	10.2857	35		10.3199	0.0342204	35	39	55	160	37	174	70	21.48	23.12	3300	0	0										35	1	0	35		1	0	3320	41582	10	10	31.2857	80	269	57		276	42
4198	111455	1	12.4286	60		12.4634	0.034842	28	40.7143	55	162	29	174	75	20.96	24.77		0	0										27	2	0	60		1	3	3770	41537	12	12.5	23	60	209	40		188	50		41511	36
4201	219676	11	11.5714	43		11.0712	-0.500223	31	41.1429	70	168	33	170	55	24.8	19.03	2530	0	0										27	1	0	43		1	1	3470	41507	11	10.8									41497	38
4206	112404	1	9.14286	20		8.62854	-0.51432	25	41.7143	43	160	29	177	75	16.8	23.94	3150	0	0										25	1	0	20		1	0	3360	41554	9	8.5	23.8571	57	207	42		185	46		41490	30
4207	111599	1	10.5714	41		10.8904	0.319017	29	40.4286	65	170	31	178	70	22.49	22.09		0	0										27	1	0	41		1	0	3310	41541	10	10.6	23.4286	56	209	42		177	51
4214	220413	11	10.8571	46		11.3346	0.477494	27	38.5714	60	158	26	175	90	24.03	29.39	3250	0	0										26	1	0	46		1	1	3650	41561	10	11.1	24.1429	62	227	41		208			41480	28
4216	219231	11	12.7143	52		11.8369	-0.877397	30	40.5714	64	172	31	181	75	21.63	22.89	3200	0	0										25	3	0	52		1	0	3200	41513	12	11.7	24.1429	60	218	40		186			41456	31
4224	113271	1	11	36		10.4182	-0.581764	26	40.4286	42	150	30	170	56	18.67	19.38		1	0										26	1	0	36		1	1	2920	41585	11	10.1	23	55	199	35		180	41		41539	33
4225	111949	1	11.5714	47		11.4205	-0.150901	27	40.2857	40	158	27	180	55	16.02	16.98		0	0										26	2	0	47		1	0	3130	41552	11	11.2	23	54	195	39		184	55		41525	36
4233	82388	12	11.8571	42	1.1	10.9814	-0.875779	27	41.2857	47	160	26	165	60	18.36	22.04		0	0										24	5	1	42	1.1	1	0	2830	41435	11	10.7	21.1429	47	169	30		148	46		41415	37
4239	278131	7	7.71429	17		8.21969	0.505407	26	38.7143	49	158	26	170	50	19.63	17.3		0	0										27	1	0	17		1	0	3700	41585	7		23.7143	59	213	42		192	47		41536	33
4240	276358	7	12.2857	46		11.3346	-0.951078	23	41.2857	54	160	28	172	70	21.09	23.66		0	0										23	2	0	46		1	0	3450	41543	12	11.1	23.7143	53	201	38		164	47		41488	32
4241	273982	7	10.7143	35		10.3199	-0.394352	25	40.8571	60	157	30	175	62.5	24.34	20.41		0	0										25	3	0	35		1	0	3100	41480	10	10	24.4286	60	224	44		193	55		41469	38
4243	772606	4	13	75		13.5344	0.534385	29	40.4286	60	160	30	176	95	23.44	30.67		0	0										29	3	0	75		1	1	4100	41448	13	14	24	62	223	42		199	53		41375	29
4244	4717122	3	12.4286	59	1.7	12.3875	-0.0410874	27	38.8571	52.5	160	28	178	85	20.51	26.83		0	0										27	1	0	59	1.7	1	1	3200	41559	12	12.4	21.7143	49	188	34		172			41505	32
4245	4501188	3	14	81	2.4	13.9324	-0.0676455	33	39.1429	65	160	32	176	95	25.39	30.67	3600	0	0										27	2	1	81	2.4	1	1	3540	41553	13	14.6	22.1429	56	205	38		176
4246	4485395	3	12.4286	60	1.1	12.4634	0.034842	25	39	52	158	31	171	56	20.83	19.15	3250	0	0										24	1	0	60	1.1	1	0	2640	41554	12	12.5	22.1429	53	180	37		167			41498	32
4247	4716272	3	12.4286	69	1.7	13.1202	0.691581	37	37.7143	55	172	42	183	75	18.59	22.4	3400	0	0										23	3	0	69	1.7	1	1	3770	41558	12	13.4	21.7143	57	214	39		177			41497	31
4249	4715672	3	12.4286	72	1.8	13.3294	0.900855	33	38.8571	50	162	30	183	90	19.05	26.87	2300	0	0										29	2	0	72	1.8	1	0	2910	41548	12	13.7	21.4286	54	196	38		167			41491	31
4252	4713713	3	12.5714	49	1.3	11.5896	-0.981819	29	41.7143	57	161	31	185	75	21.99	21.91	3900	0	0										28	1	0	49	1.3	1	1	4200	41517	12	11.4	23.2857	54	199	37		181			41459	31
4253	4704120	3	12.7143	52	1.1	11.8369	-0.877397	25	40.4286	45	160	26	181	90	17.58	27.47		0	0										23	1	0	52	1.1	1	0	3060	41463	12	11.7	22.5714	50	186	34		159			41401	31
4254	4703696	3	12.4286	65	2	12.8339	0.405337	25	40.5714	58	168	28	178	75	20.55	23.67		0	0										25	1	0	65	2	1	0	3360	41454	12	13	22.1429	53	191	38		163			41399	32
4255	4703262	3	13.1429	60	1.8	12.4634	-0.679444	30	39.2857	52.5	165	30	175	83	19.28	27.1	3200	0	0										27	1	0	60	1.8	1	0	2750	41461	13	12.5	22.4286	50	192	35		161			41403	31
4256	4646814	3	12.8571	61	1.5	12.5387	-0.318429	33	41.8571	49	163	34	172	105	18.44	35.49		0	0										26	1	0	61	1.5	1	1	3530	41444	12	12.6	21.4286	48	177	31		146			41378	30
4259	4683440	3	12.7143	64	1.6	12.761	0.0466957	30	41.1429	55.5	166	31	170	63	20.14	21.8		0	0										29	1	0	64	1.6	1	0	4460	41493	12	12.9	22.7143	56	208	40		190			41428	30
4260	4709999	3	12.8571	59	2	12.3875	-0.469657	26	41.1429	50	163	26	178	75	18.82	23.67		0	0										25	1	0	59	2	1	0	3200	41492	12	12.4	21.8571	48	177	35		168			41431	31
4261	4709750	3	13.4286	66	1.8	12.9063	-0.522295	28	38.5714	60	161	30	175	70	23.15	22.86		0	0										25	2	0	66	1.8	1	0	2990	41508	13	13.1	21.8571	48	182	36		164			41448	31
4262	4709727	3	12.5714	63	2.2	12.6875	0.116055	27	40.1429	54	165	26	174	58	19.83	19.16		0	0										25	1	0	63	2.2	1	0	3370	41497	12	12.8	22.4286	56	200	36		191			41442	32
4263	4709405	3	12.2857	63	1.1	12.6875	0.401769	31	39.1429	57.5	169	31	180	72.5	20.13	22.38	3800	0	0										29	1	0	63	1.1	1	1	3480	41503	12	12.8	22.2857	54	200	41		183			41449	32
4264	4708014	3	12.7143	62	1.7	12.6134	-0.100888	38	41.1429	48	158	36	170	65	19.23	22.49		0	0										29	2	1	62	1.7	1	0	3090	41482	12	12.7	22.4286	50	192	35		183			41428	32
4265	4708326	3	12.8571	70	1.5	13.1904	0.333265	38	39.2857	52	165	40	178	70	19.1	22.09	4200	0	0										33	2	0	70	1.5	1	1	3610	41493	12	13.5	25.5714	59	213	40		175			41428	30
4266	4708219	3	11.5714	48	1.8	11.5055	-0.0659198	25	36.7143	47.5	163	28	177	84	17.88	26.81	4000	0	0										23	1	0	48	1.8	1	1	2520	41510	11	11.3	21.5714	46	175	34		163			41444	30
4267	4699817	3	12.5714	62	1.3	12.6134	0.04197	33	40.7143	50	163	35	178	75	18.82	23.67	3800	0	0										23	4	0	62	1.3	1	0	3270	41482	12	12.7	21.4286	54	198	34		168			41410	29
4269	4706913	3	12.8571	78	1.7	13.7353	0.878142	27	39	47	164	28	174	60	17.47	19.82	3100	0	0										27	2	0	78	1.7	1	1	3050	41486	12	14.3	21.5714	54	195	37		174			41421	30
4270	4706195	3	13	65	2	12.8339	-0.166091	28	41	60	168	29	177	72	21.26	22.98	3900	1	0										25	1	0	65	2	1	0	3810	41466	13	13	22.4286	55	204	36		175			41406	31
4271	4704597	3	12.5714	59	1.5	12.3875	-0.183943	30	39.5714	57.5	165	32	175	75	21.12	24.49		1	0										26	3	0	59	1.5	1	0	3440	41476	12	12.4	22.1429	53	196	36		169			41416	31
4272	4493467	3	12.7143	62	1.1	12.6134	-0.100888	38	38.7143	45	157	38	173	76	18.26	25.39	2750	0	0										32	4	1	62	1.1	1	1	3280	41479	12	12.7	21.7143	52	197	35		174			41423	32
4273	4637723	3	12.1429	57	1.4	12.2337	0.0908121	34	39	60	159	40	168	68	23.73	24.09		1	0										31	2	0	57	1.4	1	1	3420	41458	12	12.2	22.7143	56	205	38		185			41402	32
4278	280113	7	12.8571	58		12.3109	-0.546233	25	40.4286	68	170	25	173	74	23.53	24.73		0	0										25	1	0	58		1	0	3000	41603	12	12.3	23.1429	55	202	39		171	45		41560	33
4283	113156	1	9.14286	31		9.91193	0.769069	24	38.7143	51	162	24	178	80	19.43	25.25		0	0										24	1	0	31		1	0	3440	41593	9	9.6									41575	37
4291	187829	10	12	49		11.5896	-0.410391	25	39.2857	50	155	25	165	60	20.81	22.04		0	0										25	1	0	49		1	0	3200	41544	11	11.4	23	56	208	38	36	186	48		41466	28
4292	276861	7	9.85714	26		9.36285	-0.49429	25	38	60	168	31	180	75	21.26	23.15		0	0										22	3	2	26		1	0	3300	41581	9	9.1	22.7143	60	217	42		182	41		41532	33
4296	111700	1	12.2857	57		12.2337	-0.0520439	24	40.1429	55	167	30	170	80	19.72	27.68		0	0										24	1	0	57		1	0	4140	41545	12	12.2	23.4286	60	217	40		101	50		41525	37
4297	110036	1	9	24		9.12853	0.128531	32	39.1429	65	168	42	176	65	23.03	20.98		0	0										30	3	1	24		1	1	3700	41511	9	8.9	23.4286	62	223	44		187	48		41443	30
4299	106717	1	10	36		10.4182	0.418236	32	38.4286	45	150	36	166	65	20	23.59		0	0										21	2	1	36		1	0	2950	41484	10	10.1	23	55	206	43		195	42		41420	30
4300	108254	1	8.57143	17		8.21969	-0.351735	24	41.4286	43	161	27	171	75	16.59	25.65		0	0										24	1	0	17		1	0	3200	41461	8	8.2	23.7143	59	208	41		188	50		41396	30
4302	248057	15	12.5714	67	1	12.9781	0.406671	26	38.7143	50	160	27	173	70	19.53	23.39		0	0										25	2	1	67	1	1	0	3400	41518	12	13.2	23.4286	60	218	42		181	48		41499	37
4305	218905	11	11.5714	41		10.8904	-0.680983	28	40.5714	60	169	34	170	60	21.01	20.76	3900	0	0										27	1	0	41		1	0	3990	41481	11	10.6	23.4286	58	209	41		181			41462	37
4307	24407	6	12	49		11.5896	-0.410391	24	40.4286	54	168	26	180	100	19.13	30.86		0	0										25	1	0	49		1	0	2350	41544	12	11.4	23.4286	56	204	32		167	46		41523	37
4308	2043838	2	12.2857	56	0.7	12.1558	-0.129963	29	41.4286	56	160	26	180	85	21.87	26.23		0	0										25	1	0	56	0.7	1	0	3000	41558	12	12.1	22.7143	54	195	36		170	51		41492	30
4309	88112	1	9.57143	29		9.69804	0.126607	29	37.1429	42	150	30	178	80	18.67	25.25		0	0										28	2	0	29		1	1	2880	41552	9	9.4	24	62	219	43		200	56		41483	30
4313	220228	11	14	81		13.9324	-0.0676455	25	38.1429	50	157	28	170	85	20.28	29.41		0	0										25	1	0	81		1	1	2800	41554	14	14.6	22.7143	57	206	38		182			41470	28
4316	187596	10	11.7143	55	1.4	12.0771	0.362847	28	41.2857	53	162	29	170	67	20.2	23.18		0	0										26	1	0	55	1.4	1	1	2810	41519	11	12	22.5714	52	194	37	35	167	50		41490	35
4317	278904	7	9.57143	25		9.24686	-0.324564	26	39.2857	55	165	27	175	95	20.2	31.02		0	0										26	2	0	25		1	1	2750	41604	9	9	23	56	210	42		178	54		41542	31
4318	112386	1	9.42857	25		9.24686	-0.181708	23	39	50	160	23	175	55	19.53	17.96		0	0										27	1	0	25		1	0	2940	41571	9	9	25.4286	64	227	45		210	52		41530	34
4320	112174	1	12.4286	54	1.6	11.9978	-0.430776	27	39.8571	53	160	28	168	65	20.7	23.03		0	0										25	1	0	54	1.6	1	0	3380	41559	12	11.9	23.2857	53	202	38		173	41		41498	31
4322	111122	1	9.28571	22		8.88423	-0.401489	22	38.5714	59	170	36	180	95	20.42	29.32		0	0										22	1	0	22		1	0	3040	41542	9	8.7	23.1429	56	194	42		187	42		41466	29
4323	110591	1	10.5714	37		10.5152	-0.0562459	28	40.4286	60	170	26	181	65	20.76	19.84		0	0										23	2	0	37		1	0	3410	41514	10	10.2	23.8571	59	207	40		187	54		41498	37
4325	109288	1	8.57143	21		8.7579	0.186476	27	41	44	160	31	180	100	17.19	30.86		0	0										26	1	0	21		1	1	3690	41483	8	8.6	23.2857	59	203	49		188	54		41413	30
4327	278638	7	12.2857	56		12.1558	-0.129963	26	38.1429	44.5	155	25	178	100	18.52	31.56		0	0										26	1	0	56		1	0	2900	41609	12	12.1	23.1429	51	196	42		174	41		41559	32
4329	279495	7	8.28571	16		8.07549	-0.210223	25	40.1429	54	165	26	173	80	19.83	26.73		0	0										23	1	0	16		1	1	3200	41495	8	8.1	22.8571	54	207	39		180	54		41434	31
4332	111767	1	7.85714	11		7.275	-0.582139	27	40.2857	48	160	32	172	90	18.75	30.42		0	0										28	3	0	11		1	0	3270	41552	7		23.1429	53	201	39		178	45		41483	30
4334	1100053	1	9.28571	28		9.58832	0.302608	34	37.1429	57.5	160	38	178	89	22.46	28.09		0	0										33	3	1	28		1	1	3410	41538	9	9.3	23.2857	60	217	41		190	44		41482	32
4338	273396	7	11.5714	52		11.8369	0.265461	30	40.2857	50	162	34	178	75	19.05	23.67	3000	0	0										28	1	0	52		1	1	3600	41470	11		23	58	217	41		181	42		41411	31
4339	722902	2	12.2857	61	2	12.5387	0.252999	25	40.4286	50	170	27	176	95	17.3	30.67	3000	0	0										24	1	0	61	2	1	0	3450	41602	12	12.6	22.4286	52	191	39		177	42		41527	29
4340	113295	1	12.4286	63		12.6875	0.258911	21	37.7143	54	159	25	175	68	21.36	22.2		0	0										22	1	0	63		1	0	2760	41602	12	12.8	23.4286	59	211	40		186	45		41538	30
4344	219381	11	7.28571	8		6.70314	-0.582572	34	37.5714	54	165	40	171	90	19.83	30.78		0	0										23	1	0	8		1	1	3370	41512	7		23.8571	61	222	43		196			41441	29
4352	219902	11	12.1429	55		12.0771	-0.0657254	28	39.5714	49	162	28	176	75	18.67	24.21		0	0										28	1	0	55		1	0	3260	41551	11	12	22.7143	53	195	37		181			41466	27
4358	721454	2	12.5714	65	1.4	12.8339	0.262481	27	40.8571	61	173	28	180	55	20.38	16.98	3600	1	0										26	1	0	65	1.4	1	1	4220	41583	12	13	22.8571	58	205	40		183	53		41515	30
4359	111539	1	12	57	1.3	12.2337	0.23367	27	40.2857	45	170	26	180	88	15.57	27.16		0	0										24	1	0	57	1.3	1	0	3420	41544	11	12.2	20.4286	53	202	38		183	47		41525	37
4360	111377	1	12.1429	44		11.16	-0.98285	23	40.7143	65	170	24	178	77	22.49	24.3	3300	0	0										24	1	0	44		1	0	3530	41540	11	10.9	23	56	203	39		172	46		41520	37
4365	258725	15	11.7143	46		11.3346	-0.37965	28	39.1429	60	162	30	170	65	22.86	22.49	3700	0	0										26	2	1	46		1	0	2900	41558	11	11.1	22.8571	56	199	39			540		41529	35
4371	110878	1	12	58	1.2	12.3109	0.310909	25	39	55	164	28	175	74	20.45	24.16		0	0										26	1	0	58	1.2	1	0	3040	41533	11	12.3	23.4286	59	208	39		189	47		41462	29
4375	560309	14	13.1429	66	1.1	12.9063	-0.236581	25	41.4286		160			48			3200	0	0										26	1	0	66	1.1	1	0	3450	41575	13	13.1	17.1429	38	142	23		113		37	41555	37
4376	221426	11	12.5714	57		12.2337	-0.337758	25	39.1429	64	170	26	178	85	22.15	26.83		0	0										25	1	0	57		1	0	3580	41601	12	12.2	23.5714	57	210	41		188	62		41576	36
4379	415626	8	11.8571	51	1.5	11.7553	-0.101868	26	40.1429	60	170	30	180	83	20.76	25.62	3100	0	0										25	1	0	51	1.5	1	0	3600	41569	11	11.6	25.1429	62	235	47		207		106	41554	37
4380	410624	8	12.2857	59	1.4	12.3875	0.101771	29	41.1429	57	165	32	160	65	20.94	25.39		0	0										28	1	0	59	1.4	1	0	3450	41483	12	12.4	24.2857	60	223	39		193		101	41465	37
4381	408874	8	12.4286	52	1	11.8369	-0.591683	24	41.2857	60	161	29	178	75	23.15	23.67		0	0										25	1	0	52	1	1	0	3800	41455	12	11.7	25.5714	59	225	42		211		117	41459	40
4382	408257	8	13.4286	75	1.5	13.5344	0.105813	32	40.5714	50	161	40	171	84	19.29	28.73		0	0										29	4	0	75	1.5	1	0	3700	41448	13	14	24.2857	59	217	45		179		118	41428	37
4383	407872	8	12.5714	65	1.4	12.8339	0.262481	29	39.4286	60	161	32	178	89.5	23.15	28.25	2850	0	0										28	1	0	65	1.4	1	1	4000	41453	12	13	24.4286	63	228	42		199		119	41428	36
4388	4716959	3	12.2857	64	1.2	12.761	0.475268	30	40.2857	62	167	31	172	60	22.23	20.28	2500	0	0										27	2	0	64	1.2	1	0	3520	41548	12	12.9	22.2857	54	202	40		180			41491	32
4392	4698296	3	12.7143	62	1.2	12.6134	-0.100888	34	40.1429	50	163	41	170	70	18.82	24.22	2750	0	0										25	2	0	62	1.2	1	1	3400	41443	12	12.7	22.7143	54	198	38		179			41381	31
4394	4695709	3	12.1429	63	1.1	12.6875	0.544625	38	40	55	164	35	176	75	20.45	24.21	3400	0	0										25	1	0	63	1.1	1	0	3720	41506	12	12.8	22.4286	57	216	37		175			41451	32
4395	4710308	3	12.8571	65	1.6	12.8339	-0.0232332	27	41.2857	60	158	28	171	67	24.03	22.91		0	0										27	1	0	65	1.6	1	1	3500	41494	12	13	22.5714	56	199	39		160			41433	31
4396	4539109	3	12.5714	62	2	12.6134	0.04197	31	40.1429	48	162	31	183	90	18.29	26.87	2500	0	0										27	2	1	62	2	1	1	3240	41486	12	12.7	21.5714	50	190	37		172			41420	30
4397	4707445	3	12.5714	66	1.3	12.9063	0.334849	31	38.1429	55	160	32	184	92	21.48	27.17		0	0										27	2	0	66	1.3	1	0	3030	41495	12	13.1	22.5714	59	209	41		180			41432	31
4398	4705532	3	12.4286	50	1	11.6729	-0.755716	31	41.4286	61	170	31	189	135	21.11	37.79	3500	0	0										27	2	0	50	1	1	0	3790	41463	12	11.5	22.2857	55	192	36		174			41396	30
4404	220591	11	10.4286	30		9.80587	-0.622699	27	39.5714	58	165	27	185	55	21.3	16.07	3900	0	0										27	1	0	30		1	1	3710	41573	10	9.5	24.2857	60	210	41		199			41487	27
4406	185482	10	9	23		9.00771	0.0077062	29	39.1429	57	165	31	183	85	20.94	25.38		0	0										27	2	0	23		1	1	2970	41511	9	8.8	22.5714	55	205	39	35	173		39	41473	34
4408	762429	4	10.4286	42		10.9814	0.552791	27	38.2857	60	160	36	172	75	23.44	25.35		1	0										24	2	1	42		1	0	3030	41459	10	10.7	22.5714	56	199	38		183	64		41395	30
4412	109284	1	10.5714	35		10.3199	-0.251494	20	41	63	168	23	178	54	22.32	17.04		0	0										20	3	0	35		1	1	3160	41311	10		23	55	201	41		174	40		41409	30
4413	258840	15	12.4286	58	1.8	12.3109	-0.117663	32	41	63	168	32	180	95	22.32	29.32	3500	0	0										27	1	1	58	1.8	1	0	3100	41554	12	12.3	23.5714	55	208	43		184	52		41557	40
4422	722948	2	12.1429	64	1.4	12.761	0.618124	30	40.4286	67	158	31	168	74	26.84	26.22		0	0										20	3	1	64	1.4	1	0	3450	41594	12	12.9	21.7143	53	197	38		174	55		41525	30
4430	220830	11	12.7143	72		13.3294	0.615141	25	38.2857	59	163	24	175	70	22.21	22.86	3300	0	0										25	1	0	72		1	0	2850	41582	12	13.7	22.5714	57	220	39		190			41508	29
4431	219705	11	9.28571	22		8.88423	-0.401489	32	39.4286	65	170	33	170	75	22.49	25.95		0	0										26	2	0	22		1	0	3940	41539	9	8.7	23.2857	60	217	41		194			41457	28
4433	188780	10	10.1429	34		10.2202	0.07736	26	39.7143	49	163	24	178	70	18.44	22.09		0	0										25	1	0	34		1	0	3650	41583	10	9.9	23	59	210	40	37	191	50		41513	30
4445	279122	7	9.57143	25		9.24686	-0.324564	25	41	50	156	26	185	80	20.55	23.37		0	0										26	2	0	25		1	0	3400	41570	9	9	23.7143	53	203	41		194	49		41516	32
4447	109049	1	12.1429	61		12.5387	0.395855	31	41.1429	55	161	32	173	85	21.22	28.4	5000	0	0										28	2	0	61		1	1	3500	41566	12	12.6	23.1429	56	205	40		190	45		41561	39
4448	111450	1	8.57143	14		7.77288	-0.798553	23	41.2857	72	160	24	178	70	28.12	22.09		0	0										23	1	0	14		1	1	2840	41532	8	7.9	26	61	219	44		190	52		41492	34
4453	277778	7	12.2857	55		12.0771	-0.208581	24	40.2857	60	170	25	175	90	20.76	29.39		0	0										25	1	0	55		1	0	3400	41556	12	12	22.8571	56	209	42		177	46		41487	30
4455	108909	1	10.8571	33		10.119	-0.738118	25	40.5714	52	160	25	180	72.5	20.31	22.38	3000	0	0										25	1	0	33		1	0	3460	41473	10	9.8	23.4286	57	192	40		18	51		41455	37
4460	276637	7	7.57143	13		7.61344	0.0420154	30	40.4286	66	163	31	174	80	24.84	26.42		0	0										30	1	0	13		1	0	2400	41554	7		22.4286	55	203	39		174	59		41485	30
4461	721702	2	12.1429	61	1.3	12.5387	0.395855	28	39.4286	61.5	168	28	175	77.5	21.79	25.31	4100	1	0										27	1	0	61	1.3	1	0	3450	41596	12	12.6	23	62	223	45	40	178	44		41534	31
4468	112216	1	10.1429	31		9.91193	-0.230931	27	40.7143	46	160	28	180	90	17.97	27.78		0	0										26	1	0	31		1	0	3320	41556	10	9.6	23.1429	57	205	37		168	51		41512	33
4475	110222	1	12.4286	60		12.4634	0.034842	27	38.5714	61	160	28	169	60	23.83	21.01		0	0										24	3	1	60		1	0	2780	41541	9	12.5	23.4286	56	207	39		188	45		41455	27
4480	411740	8	12.1429	59	1.6	12.3875	0.244627	45	38.5714	55	150	54	169	65	24.44	22.76		0	0										40	3	0	59	1.6	1	0	3250	41517	12	12.4	24.7143	60	220	45		184		114	41494	36
4481	401643	8	12.1429	61	1.4	12.5387	0.395855	30	39.7143	51	160	37	184	105	19.92	31.01	2750	0	0										29	3	0	61	1.4	1	0	3500	41465	12	12.6	24.7143	66	239	43		195		195	41444	37
4484	787535	4	10.8571	46		11.3346	0.477494	25	37	42.5	155	25	183	90	17.69	26.87		0	0										25	1	0	46		1	1	3035	41603	10	11.1	23.4286	59	222	43		183	51		41540	31
4485	4725014	3	13.1429	65	1.2	12.8339	-0.308949	30	38.7143	45	158	46	168	80	18.03	28.34		0	0										21	3	1	65	1.2	1	1	2740	41612	13	13	21.5714	52	181	34		168			41557	32
4486	4701520	3	12.2857	54	1.5	11.9978	-0.287918	25	40.5714	48	162	33	178	80	18.29	25.25	4500	1	0										22	1	0	54	1.5	1	0	3100	41545	12	11.9	22.2857	52	193	35		175			41487	31
4489	4692456	3	12.2857	62	1.7	12.6134	0.327684	31	39.4286	57	160	34	180	86	22.27	26.54		0	0										29	1	0	62	1.7	1	1	3880	41481	12	12.7	22.2857	56	198	38		189			41406	29
4491	4705196	3	12.4286	48	2.3	11.5055	-0.923064	26	41.1429	52	163	26	173	75	19.57	25.06		0	0										26	1	0	48	2.3	1	0	4250	41461	12	11.3	22.7143	50	189	35		165			41396	30
4492	112863	1	7.57143	16		8.07549	0.504062	28	39.4286	47	158	29	172	100	18.83	33.8		0	0										28	2	1	16		1	0	3590	41580	7		30.4286	79	292	57		260	50		41529	32
4493	110838	1	8.85714	21		8.7579	-0.0992379	23	39.4286	54	165	25	171	80	19.83	27.36		0	0										22	3	1	21		1	0	3410	41529	8	8.6	23.1429	56	214	40		189	41		41466	31
4503	209224	11	8.85714	28		9.58832	0.73118	26	39.1429	59	164	25	175	110	21.94	35.92	3400	0	0										25	2	1	28		1	0	4130	41570	8	9.3	23.8571	63	238	47		205			41494	29
4505	276602	7	9.71429	25		9.24686	-0.467422	35	40.5714	68	167	35	178	94.5	24.38	29.83		0	0										24	3	1	25		1	0	3550	41553	9	9	27.2857	66	248	53		228	46		41494	31
4510	217253	11	8.42857	18		8.35971	-0.0688585	26	39	52.5	167	27	180	80	18.82	24.69		0	0										23	2	0	18		1	1	3310	41498	8	8.3	22.8571	56	209	42		188	48		41432	30
4514	217259	11	9.57143	20		8.62854	-0.94289	28	39.2857	77	167	30	178	75	27.61	23.67		0	0										26	1	0	20		1	1	3290	41492	9	8.5	23.4286	55	207	39		170			41458	35
4516	109866	1	10	25		9.24686	-0.753136	27	39.8571	50	162	27	177	65	19.05	20.75		0	0										27	1	0	25		1	0	2960	41500	10	9	23	55	196	39		182	43		41431	30
4517	217971	11	13	59		12.3875	-0.612515	28	39.4286	43	160	31	180	72	16.8	22.22	3200	1	0										26	1	0	59		1	1	3200	41519	12	12.4	23.2857	58	211	41		177			41494	36
4521	111132	1	10.4286	45	0.8	11.2478	0.819235	25	37.7143	65	170	26	174	85	22.49	28.08		0	0										25	1	0	45	0.8	1	0	3290	41549	10	11	23.2857	64	216	43		199	49		41477	29
4527	220764	11	9.14286	28		9.58832	0.445464	27	38	60	162	28	170	70	22.86	24.22		0	0										27	2	0	28		1	1	3420	41590	9	9.3	23.1429	61	220	39		170			41518	29
4530	109213	1	12.1429	67		12.9781	0.835241	29	40.7143	42.5	163	31	180	85	16	26.23	2000	0	0										26	2	0	67		1	0	3800	41479	12	13.2	22	33	200	41		174	45	41	41437	34
4536	217243	11	7.14286	6		6.25927	-0.883592	33	39.4286	60	155	37	175	78	24.97	25.47	3000	0	0										28	2	1	6		1	1	3730	41490	7		23.2857	58	216	43		202	60		41464	36
4537	410080	8	12.7143	67	2	12.9781	0.263813	27	39.8571	50.5	160	32	170	65	19.73	22.49	8000	0	0										24	1	0	67	2	1	0	3150	41481	12	13.2	25.5714	62	224	51		192		95	41422	31
4539	4720990	3	12.7143	58	1.1	12.3109	-0.403377	28	37.1429	40	165	28	175	80	14.69	26.12		0	0										26	1	0	58	1.1	1	0	2650	41624	12	12.3	23.1429	57	210	37		176			41575	33
4540	4692266	3	12.7143	71	1.9	13.2602	0.545876	30	40.5714	54	164	30	178	85	20.08	26.83		0	0										29	1	0	71	1.9	1	0	3840	41486	12	13.6	22	53	198	39		177			41422	30
4542	4567678	3	13.1429	67	2.3	12.9781	-0.164759	45	39.1429	72	168	49	168	60	25.51	21.26		0	0										23	4	1	67	2.3	1	1	3190	41489	13	13.2	23.1429	55	213	41		173			41432	31
4543	622933	2	12.5714	72	1.8	13.3294	0.757999	31	38.4286		156	33	175	75		24.49	3150	0	0										22	6	1	72	1.8	1	1	4150	41537	12	13.7	23	62	216	40		195	63		41466	29
4545	108757	1	11.5714	47	1	11.4205	-0.150901	24	41	65	168	27	175	70	23.03	22.86		0	0										25	2	0	47	1	1	0	3790	41466	11	11.2	22.8571	58	218	41		192	46		41400	30
4547	246429	13	11.1429	49		11.5896	0.446751	25	40.5714	49	160	26	163	50	19.14	18.82	3000	0	0										26	1	0	49		1	0	3555	41582	11	11.4	25.1429	63	229	45		210	50		41568	38
4549	275275	7	13.5714	65		12.8339	-0.737519	23	40.1429	50	158	24	180	111	20.03	34.26		0	0										23	2	0	65		1	0	3200	41507	13	13	23.1429	54	206	39		187	44		41443	30
4555	204082	11	11.8571	62		12.6134	0.756256	31	40.2857	52.5	161	42	172	70	20.25	23.66		0	0										29	3	1	62		1	0	3590	41506	11	12.7	25.8571	70	243	49		225			41449	31
4557	721221	2	13	62	1.6	12.6134	-0.386602	38	39.5714	55	165	35	182	75	20.2	22.64	5000	0	0										34	3	0	62	1.6	1	1	3100	41565	12	12.7	23.2857	56	201	40		191	70		41497	30
4558	219409	11	11.7143	43		11.0712	-0.643081	27	39.2857	50	153	25	178	75	21.36	23.67		0	0										27	1	0	43		1	1	3460	41501	12	10.8	23.4286	56	213	40		198			41480	37
4559	112724	1	7.85714	15		7.92671	0.069564	23	39.5714	60	160	24	173	70	23.44	23.39	3000	0	0										23	1	0	15		1	0	3670	41579	7		23.4286	60	222	42		188	48		41561	37
4563	722784	2	12.7143	71	1.2	13.2602	0.545876	30	38.5714	56	166	30	170	62	20.32	21.45	3200	0	0										30	1	0	71	1.2	1	0	3150	41608	12	13.6	22.4286	52	195	42		175	37		41541	30
4566	9305201	2	12.4286	62	1.6	12.6134	0.184826	34	40.1429	69	169	35	181	90	24.16	27.47	3800	0	0										26	2	0	62	1.6	1	1	3620	41579	12	12.7	22.4286	47	181	37	34	164	53		41477	25
4569	219568	11	11.5714	46		11.3346	-0.236792	30	40.4286	55	160	34	175	67.5	21.48	22.04		0	0										28	2	0	46		1	0	3050	41519	11	11.1	23	57	200	40		174			41442	29
4573	786977	4	12.1429	53		11.9177	-0.225136	32	37.7143	50	156	38	172	55	20.55	18.59		0	0										28	3	1	53		1	1	3185	41590	12	11.8	21.2857	50	185	36		159	48		41508	28
4574	4710574	3	12.4286	63	1.2	12.6875	0.258911	31	40	72	165	35	175	80	26.45	26.12	3200	1	0										28	1	0	63	1.2	1	0	3640	41503	12	12.8	22.4286	53	201	37		170			41443	31
4579	110527	1	11.2857	45	0.8	11.2478	-0.0379069	29	39	52	158	34	170	66	20.83	22.84		0	0										23	2	1	45	0.8	1	1	3450	41523	11	11	23	54	204	39		191	57		41452	29
4583	111332	1	9.57143	21		8.7579	-0.813524	26	40.1429	50	170	30	178	75	17.3	23.67		0	0										26	1	0	21		1	0	3060	41536	9	8.6	23	56	207	40		177	43		41465	29
4584	258412	15	12.8571	67		12.9781	0.120957	35	39.1429	49	162	40	175	80	18.67	26.12		1	0										21	3	2	67		1	1	3300	41536	12	13.2	21.5714	55	198	39		177	64		41478	31
4586	4724646	3	10.8571	51	0.9	11.7553	0.898132	26	35.8571	54	165	29	165	70	19.83	25.71	3400	0	0										23	3	0	51	0.9	1	1	2780	41623	12	11.6	23.1429	58	205	41		189			41557	30
4587	721634	2	12.1429	67	1.5	12.9781	0.835241	24	38.7143	63	165	28	160	61	23.14	23.83		0	0										24	1	0	67	1.5	1	0	3100	41552	12	13.2	22.5714	52	194	39		173	48		41470	28
4588	220499	11	12.7143	57		12.2337	-0.480616	24	41.2857	75	170	28	175	62	25.95	20.24	3750	0	0										24	1	0	57		1	1	3400	41549	12	12.2	24.1429	58	217	42		181			41464	27
4591	220454	11	13	62		12.6134	-0.386602	26	40	48	158	32	165	80	19.23	29.38	3100	0	0										22	1	0	62		1	0	2940	41547	14	12.7	23.8571	55	214	40		191			41500	33
4592	219007	11	6.85714	5		6.00927	-0.847874	29	41	60	168	35	182	74	21.26	22.34	3500	0	0										27	1	1	5		1	0	3760	41467	6		23.7143	56		41		190			41443	36
4594	110681	1	7.42857	10		7.09421	-0.334365	28	38	67	177	30	177	70	21.39	22.34		0	0										28	1	0	10		1	0	3140	41535	7		25.4286	69	240	45		204	41		41518	37
4596	218486	11	11.8571	52		11.8369	-0.0202532	22	41.8571	57	167	27	183	76.5	20.44	22.84	3505	0	0										21	3	1	52		1	0	3750	41458	11	11.7	23.7143	59	200	40		222			41438	37
4597	108397	1	7	11		7.275	0.275004	22	37.2857	53	160	23	177	80	20.7	25.54		0	0										26	1	0	11		1	0	3230	41484	7		25	64	235	45		206	52		41428	32
4598	219898	11	12.2857	52		11.8369	-0.448825	25	40.2857	60	160	29	170	60	23.44	20.76	3525	0	0										25	1	0	52		1	1	3730	41528	12	11.7	23.1429	56	202	36		173			41452	29
4599	218791	11	10.5714	31		9.91193	-0.659501	25	40.4286	44	155	25	178	60	18.31	18.94		0	0										24	1	0	31		1	0	2660	41462	10	9.6	23.1429	54	200	39		170			41443	37
4604	778326	4	14	76		13.6018	-0.398209	22	37.2857	51	161	23	174	65	19.68	21.47		0	0										20	2	1	76		1	1	2955	41540	13	14.1	25.5714	62	237	43		219			41504	34
4606	4704560	3	12.4286	61	1.4	12.5387	0.110141	32	41.1429	55	159	35	172	65	21.76	21.97	3250	0	0										31	2	0	61	1.4	1	0	3370	41456	12	12.6	22.1429	59	213	38		171			41388	30
4607	4702571	3	12	62	1.8	12.6134	0.613398	32	37.8571	55	163	33	177	65	20.7	20.75		1	0										29	1	0	62	1.8	1	0	3480	41466	12	12.7	22.4286	57	207	40		182			41407	31
4610	785883	4	13.4286	72		13.3294	-0.0991449	27	41		163	30						0	0										26	1	0	72		1	1	3575	41552	13	13.7	21.2857	55	195	35		164	42		41487	30
4614	219982	11	12	59		12.3875	0.387485	34	38.7143	50	158	34	170	63	20.03	21.8		0	0										34	1	0	59		1	0	3400	41548	11	12.4	23.4286	60	219	42		204			41478	30
4615	278466	7	8.14286	14		7.77288	-0.369983	28	39.5714	40	158	39	168	65	16.02	23.03		0	0										21	4	1	14		1	0	3500	41518	8	7.9	23.5714	59	215	40		188	45		41471	33
4617	413618	8	12.7143	63	1.8	12.6875	-0.0268033	26	41.2857	62	168	25	180	100	21.97	30.86		0	0										28	2	0	63	1.8	1	0	3700	41533	12	12.8	26	65	232	46		202		114	41514	37
4620	720638	2	12.8571	62	1.2	12.6134	-0.243744	29	40	52	164	29	180	76	19.33	23.46	3000	0	0										25	2	0	62	1.2	1	0	3050	41572	12	12.7	22.7143	56	199	41	39	172	39		41498	29
4625	4688268	3	13.2857	68	1.3	13.0494	-0.236327	28	41.4286	55	165	35	168	60	20.2	21.26	3250	0	0										26	1	0	68	1.3	1	0	3490	41464	13		22.2857	52	192	34		171			41400	30
4627	4716207	3	12.1429	51	1.4	11.7553	-0.387584	25	40.5714	52.5	161	31	177	72.5	20.25	23.14		0	0										26	2	0	51	1.4	1	1	3580	41542	12	11.6	21.8571	50	190	34		167			41477	30
4629	723050	2	13.4286	62	2.8	12.6134	-0.815174	25	39.7143	58	158	30	172	68	23.23	22.99		0	0										25	1	0	62	2.8	1	0	2750	41577	13	12.7	26.7143	64	236	45			51		41540	34
4630	720453	2	11.5714	47	0.8	11.4205	-0.150901	29	40.4286	54	161	32	174	65	20.83	21.47	3100	0	0										29	1	0	47	0.8	1	0	2900	41522	11	11.2	23.4286	56	202	40		178	40		41458	30
4636	259588	15	8.28571	22		8.88423	0.598511	25	39.5714	60	164	29	178	80	22.31	25.25	3000	0	0										25	2	0	22		1	1	3750	41609	8	8.7	20.2857	54	197	39		176		59	41557	32
4639	225095	15	12.4286	56		12.1558	-0.272821	33	40.7143	70	165	36	173	75	25.71	25.06		0	0										25	3	2	56		1	0	3556	41592	12	12.1	23.8571	54	208	42		187	52		41577	37
4640	259465	15	12.4286	57		12.2337	-0.194902	31	40.2857	60	172	33	180	88	20.28	27.16	3500	0	0										28	2	0	57		1	0	3500	41595	12	12.2	22.5714	53	204	42		172		52	41578	37
4641	258556	15	12.8571	71		13.2602	0.40302	25	40.7143	51	160	29	175	79	19.92	25.8	3200	1	0										25	1	0	71		1	1	4150	41589	12	13.6	23.8571	61	224	46		199		59	41555	35
4643	259390	15	13.4286	74		13.4665	0.0379571	32	41	55	162	34	169	62	20.96	21.71	3000	0	0										31	1	1	74		1	0	3760	41583	13	13.9	23.4286	55	208			182	52		41585	40
4644	259080	15	12.1429	53	1.2	11.9177	-0.225136	23	37.4286	60	178	25	178	75	18.94	23.67	3000	0	0										24	1	1	53	1.2	1	0	3140	41609	12	11.8	23.5714	57	214	42		192	520		41556	32
4647	259328	15	10.2857	30		9.80587	-0.479841	33	41	57	165	33	182	90	20.94	27.17	4000	0	0										27	3	0	30		1	1	3700	41579	10	9.5	23	52	202	40		175	60		41557	36
4651	259131	15	10	32		10.0163	0.0162847	27	41	52	162	29	170	51.5	19.81	17.82	3000	0	0										26	1	1	32		1	0	3550	41574	10	9.7	24.5714	63	236	43		204	471		41557	37
4655	257408	15	9.85714	32		10.0163	0.159143	26	41	65	160	30	175	75	25.39	24.49	3500	0	0										25	1	1	32		1	1	3600	41568	9	9.7	23.1429	53	197	39		178	61		41568	40
4659	259083	15	10	32		10.0163	0.0162847	28	40.4286	50	165	32	175	76	18.37	24.82	3300	0	0										26	1	1	32		1	0	3350	41568	10	9.7	22.1429	61	226	41		174			41539	35
4661	258990	15	9.71429	30		9.80587	0.0915866	33	38.4286	58	162	35	171	76	22.1	25.99	3100	0	0										23	2	2	30		1	1	3300	41576	9	9.5	24.7143	60	264	47		208			41555	37
4662	257071	15	12.2857	65	0.1	12.8339	0.548195	38	38.8571	70	165	41	178	81	25.71	25.56	3400	1	0										32	2	1	65	0.1	1	1	3800	41569	12	13	23.1429	58	218	42		184			41546	36
4667	258779	15	13	55		12.0771	-0.922867	29	40.5714	55	165	30	175	75	20.2	24.49	3200	1	0										28	1	0	55		1	1	3900	41554	13	12	22.4286	49	187	35		162	37		41534	37
4673	258718	15	11.1429	48	1	11.5055	0.36265	26	40.4286	67	171	27	183	131	22.91	39.12	3200	0	0										25	3	1	48	1	1	0	3600	41548	11	11.3	23.1429	59	216	42		188		44	41521	36
4674	258709	15	6.71429	10		7.09421	0.37992	26	38.7143	50	163	28	170	70	18.82	24.22	3250	0	0										26	1	0	10		1	0	3500	41558	6		20.8571	52	182	37		185			41522	34
4675	258745	15	9.85714	35		10.3199	0.462792	24	38.8571	49	160	27	176	75	19.14	24.21	2900	0	0										25	1	1	35		1	0	3750	41556	9	10	23.5714	53	209	43		188	52		41529	36
4679	258665	15	12.4286	58		12.3109	-0.117663	34	39.8571	60	166	34	178	90	21.77	28.41	3500	0	0										25	1	0	58		1	1	3150	41545	12	12.3	21.4286	54	193	38		172	67		41472	29
4680	258622	15	12	60	1.7	12.4634	0.463414	32	39.5714	56.5	168	32	175	70.5	20.02	23.02	3300	0	0										30	1	0	60	1.7	1	0	3250	41546	12	12.5	25	60	226	47		191	52		41527	37
4681	258611	15	11.8571	41	0.1	10.8904	-0.966697	26	40.7143	56	152	27	181	140	24.24	42.73	4000	0	0										26	1	1	41	0.1	1	1	4750	41538	11	10.6	23.5714	55	211	39		187	72		41518	37
4685	258530	15	12.8571	66		12.9063	0.0491349	29	39.5714	52	162	32	172	70	19.81	23.66	2850	0	0										24	3	1	66		1	0	3950	41541	12	13.1	23	58	218	44		183	42		41523	37
4687	258443	15	13.1429	82		13.9972	0.854373	22	39.1429	50	168	27	174	70	17.72	23.12	3250	0	0										21	2	0	82		1	0	3100	41529	14	14.7	22.1429	56	213	39		183		43	41513	37
4690	258329	15	13	74		13.4665	0.466529	27	40	54	163	30	170	85	20.32	29.41	3250	0	0										26	3	0	74		1	0	3650	41527	12	13.9	24.4286	62	240	42		445			41477	32
4694	258361	15	12.8571	60	0.1	12.4634	-0.393728	25	38.8571	52	168	26	170	65	18.42	22.49	3200	0	0										25	1	1	60	0.1	1	0	2950	41522	9		24.4286	59	218	41		184			41513	34
4695	258070	15	12.4286	51		11.7553	-0.673298	26	40.5714	49	158	27	178	74	19.63	23.36	2950	0	0										24	2	0	51		1	0	3100	41517	12	11.6	25.7143	63	23	43		21	80		41455	31
4699	257997	15	13.1429	70	0.1	13.1904	0.0475493	31	41.1429	64	154	30	172	74	26.99	25.01	3500	0	0										23	1	1	70	0.1	1	0	3300	41508	13	13.5	23.2857	56	208	39		184			41465	33
4700	257998	15	9	20		8.62854	-0.371462	27	39.5714	65	168	28	175	70	23.03	22.86		1	0										26	1	1	20		1	0	3400	41519	8	8.5	23.4286	60	219	41		197	53		41498	37
4701	258032	15	12.4286	59	0.1	12.3875	-0.0410874	27	39.8571	66	164	30	173	72	24.54	24.06	3300	0	0										26	2	1	59	0.1	1	0	3900	41516	12	12.4	17.4286	37	139	26		116			41462	32
4702	257993	15	12.1429	53	1.1	11.9177	-0.225136	32	40	65	162	33	170	85	24.77	29.41	3400	0	0										28	2	1	53	1.1	1	1	4000	41515	12	11.8	23.7143	59	214	42		190			41456	31
4704	257979	15	12.8571	64	0.1	12.761	-0.0961603	25	40.5714	51	160	29	183	90	19.92	26.87	3000	0	0										23	2	0	64	0.1	1	0	3550	41510	12	12.9	16.5714	37		20				54	41455	32
4707	257931	15	9.57143	23		9.00771	-0.563722	26	40.7143	50	163	29	175	75	18.82	24.49	3000	1	0										25	1	0	23		1	0	3400	41508	9	8.8	23.8571	54	211	40		171		52	41490	37
4715	257664	15	9.85714	28		9.58832	-0.26882	26	39.2857	56	160	35	180	79	21.87	24.38		0	0										26	1	1	28		1	1	2850	41509	13		21.2857	54	198	39		177	50		41464	37
4716	256453	15	12.5714	65	0.1	12.8339	0.262481	30	40.4286	55	164	32	178	85	20.45	26.83	3100	1	0										30	1	1	65	0.1	1	0	3650	41502	12	13	21.5714	53	200	40		176			41441	31
4717	257810	15	11.1429	49	0.1	11.5896	0.446751	25	39.1429	50	160	27	175	82	19.53	26.78	3000	0	0										23	1	1	49	0.1	1	0	3400	41510	11	11.4	21.7143	53	196	37					41450	31
4719	257771	15	12	56	1.3	12.1558	0.155751	31	40.1429	53	166	31	168	65	19.23	23.03	2200	1	0										28	1	1	56	1.3	1	0	2700	41501	12	12.1	26	65	239	48		213	47		41480	37
4723	257710	15	9.85714	32		10.0163	0.159143	27	41	60	169	26	170	70	21.01	24.22	3900	0	0										27	1	1	32		1	0	3400	41491	9	9.7	22	54	20	38		178	48		41473	37
4730	257617	15	13.7143	85	1.4	14.1895	0.475237	24	38.2857	55	167	31	183	69	19.72	19.32	3250	0	0										24	1	1	85	1.4	1	1	2000	41505	13	15	23.5714	57	216	43		186	60		41457	33
4732	256437	15	12.4286	63		12.6875	0.258911	30	40.2857	85	165	30	172	80	31.22	27.04	3600	1	0										26	1	0	63		1	1	3200	41492	12	12.8	22.8571	58	208	41			480		41474	37
4733	257676	15	12	63		12.6875	0.687483	26	40.2857	65	175	26	178	80	21.22	25.25	3600	0	0										26	1	1	63		1	0	4050	41490	12	12.8	22.1429	570	209	40		189	460		41469	37
4734	255299	15	7.57143	14		7.77288	0.201446	26	39.4286	47	155	26	173	78	19.56	26.06	2000	0	0										24	1	1	14		1	0	2700	41495	7		22	51	191	37		169	51		41476	37
4736	257658	15	11	36		10.4182	-0.581764	21	39	51	159	23	165	60	20.17	22.04	2900	0	0										21	1	1	36		1	0	2750	41497	11	10.1	29	68	254	53		232		99	41473	36
4740	257539	15	13.4286	77		13.6688	0.240182	31	34.7143		160	31	170	58		20.07		0	0											1	0	77		1	0	2300	41524	13	14.2	21.8571	52	198	37		175
4743	256900	15	13.1429	69		13.1202	-0.0227054	31	41.1429	102	160	40	173	170	39.84	56.8	3200	0	0										30	1	1	69		1	1	4050	41476	13	13.4	28.4286	74	277	51		250	60		41458	37
4747	257500	15	12.1429	60	1	12.4634	0.320556	29	40	50	158	28	172	90	20.03	30.42	2700	1	0										28	1	1	60	1	1	1	3400	41482	12	12.5	17	36	143	22		118	45		41430	32
4751	253947	15	12.8571	63		12.6875	-0.169659	25	39	54	155	27	170	56	22.48	19.38	3100	0	0										24	2	1	63		1	1	3200	41487	12	12.8	19.5714	45	164	31		144		42	41421	30
4752	257467	15	12.7143	63	1	12.6875	-0.0268033	31	40	55	153	34	168	67	23.5	23.74	2550	1	0										30	1	1	63	1	1	1	3850	41479	12	12.8	22.5714	51	200	40		179	52		41457	36
4756	256510	15	13.2857	70		13.1904	-0.0953067	29	40	85	165	33	178	105	31.22	33.14		1	0										26	3	1	70		1	1	3900	41475	13	13.5	22.5714	58	213	43		181	58		41472	39
4760	257294	15	10.1429	42		10.9814	0.838505	20	41.8571	52	162	25	165	60	19.81	22.04	2900	0	0										20	1	0	42		1	1	4100	41459	10	10.7	14.4286	32	118	17		95		41	41367	26
4763	257180	15	13.8571	70		13.1904	-0.666735	26	40	54	154	29	170	64	22.77	22.15	3000	1	0										25	1	0	70		1	1	3200	41471	13	13.5	24	58	213	43		181	58		41463	38
4764	257223	15	11.1429	41	3.5	10.8904	-0.252413	26	41.2857	59	176	28	186	89	19.05	25.73	3400	0	0										27	1	0	41	3.5	1	0	4050	41459	11	10.6	23	54	209	41		191			41443	37
4765	255787	15	12.1429	60		12.4634	0.320556	30	39.1429	62	162	33	179	80	23.62	24.97	3700	0	0										30	1	0	60		1	0	4500	41474	12	12.5	27.1429	73	263	56		212		53	41458	37
4766	257233	15	11.5714	39		10.7052	-0.866208	25	40	55	164	24	165	60	20.45	22.04	3750	0	0										25	1	1	39		1	1	3450	41467	11	10.4	22.4286	49	177	32		169	45		41455	38
4767	257170	15	12.8571	61	3.3	12.5387	-0.318429	23	40.2857	60	157	28	168	76	24.34	26.93	2500	0	0										23	1	0	61	3.3	1	1	3600	41463	12	12.6	18.2857	39	147	26		112			41445	37
4770	257212	15	12.1429	60		12.4634	0.320556	24	38.5714	60	165	27	183	82	22.04	24.49	3650	0	0										23	1	0	60		1	0	3250	41474	12	12.5	27.1429	73	264	56		214		53	41458	37
4773	257164	15	11.4286	51		11.7553	0.326702	23	40.2857	60	165	27	180	90	22.04	27.78	3500	0	0										24	1	0	51		1	1	4200	41461	11	11.6	26.1429	74	251	50		221			41428	35
4774	255591	15	12.5714	58		12.3109	-0.260519	30	41.5714	60	155	33	173	75	24.97	25.06	3450	0	0										26	1	0	58		1	0	3500	41465	11	12.3	27.5714	72	262	55		213		52	41449	37
4775	255425	15	13.1429	67		12.9781	-0.164759	29	36.5714	65	165	31	181	82	23.88	25.03	3400	0	0										25	3	1	67		1	1	2950	41486	13	13.2	22.8571	58	213	41		184	41		41462	36
4778	257106	15	12.1429	61		12.5387	0.395855	28	38.2857	60	168	29	182	95	21.26	28.68	3700	0	0										28	2	0	61		1	0	3380	41472	12	12.6	27.1429	73	264	56		214		53	41456	37
4779	257070	15	14	76		13.6018	-0.398209	27	39.7143	48	160	30	174	78	18.75	25.76	3100	0	0										26	1	0	76		1	0	3400	41462	14	14.1	16	32	127	20		102			41403	31
4781	257107	15	11.5714	49	4	11.5896	0.018181	24	37.7143	49	160	24	178	92	19.14	29.04		0	0										24	1	0	49	4	1	0	2850	41476	11	11.4	24.1429	60	218	43		185			41410	30
4784	257092	15	12.4286	57		12.2337	-0.194902	24	39.2857	50	163	29	170	70	18.82	24.22	3500	0	0										25	2	1	57		1	0	3100	41462	12	12.2	22.4286	57	210	40		176		560	41437	36
4788	256977	15	12.1429	68		13.0494	0.906529	27	37.2857	70	160	28	174	71	27.34	23.45	3100	0	0										26	1	1	68		1	0	3100	41473	12	13.3	24.7143	63	235	43		209			41443	35
4793	256958	15	12	60		12.4634	0.463414	30	40	56	161	31	179	75	21.6	23.41	3550	0	0										26	1	0	60		1	0	3150	41450	12	12.5	26.4286	72	263	55		213		53	41433	37
4794	256825	15	11.8571	58		12.3109	0.453767	25	40	58	158	27	180	80	23.23	24.69	3450	0	0										25	1	0	58		1	0	3850	41444	11	12.3	27	70	263	55		213		51	41428	37
4808	560670	14	13	70	1.2	13.1904	0.190407	28	38.4286	46	163	31	180	90	17.31	27.78		0	0										28	1	0	70	1.2	1	0	3230	41619	12	13.5	18	41	145	27		128			41540	28
4810	560564	14	12.1429	57	1	12.2337	0.0908121	24	39.2857	53	168	25	168	75	18.78	26.57		0	0										24	1	0	57	1	1	0	3580	41610	12	12.2	22.2857	49	193	36		179		117	41569	34
4811	560672	14	12.7143	52	1.4	11.8369	-0.877397	32	39.5714	80	165	34	171	79	29.38	27.02	2560	0	0										32	1	0	52	1.4	1	1	2780	41608	12	11.7	17.2857	35	129	21		104	42		41531	29
4814	560669	14	12	54	1	11.9978	-0.00220364	31	40.7143	48	155	31	165	70	19.98	25.71		0	0										28	3	0	54	1	1	0	2680	41600	12	11.9	23.4286	56	204	39		164		106	41521	28
4815	556328	14	12.7143	62	1.4	12.6134	-0.100888	24	38.8571	56	163	27	176	72	21.08	23.24		0	0										25	1	0	62	1.4	1	1	4090	41615	12	12.7	28.7143	73	269	56		257		133	41588	36
4818	560624	14	12.5714	70	1.9	13.1904	0.618979	27	38.1429	49	160	32	169	65	19.14	22.76	3000	0	0										27	2	0	70	1.9	1	0	3490	41618	12	13.5	21	53	203	38		171		163	41532	27
4821	560619	14	11.4286	52	1.3	11.8369	0.408317	27	39.7143	40	159	28	175	70	15.82	22.86	3000	0	0										24	2	0	52	1.3	1	0	3540	41604	11	11.7	15	32		16		94
4826	560372	14	12.1429	51	1	11.7553	-0.387584	30	39.1429	60	160	33	183	80	23.44	23.89		0	0										27	1	0	51	1	1	0	3230	41604	12	11.6	22.1429	56		38		185		154	41570	35
4832	547793	14	13	61	1	12.5387	-0.461287	30	39.4286	53	156	34	168	85	21.78	30.12		1	0										27	3	0	61	1	1	1	3440	41599	13	12.6	17.4286	38	135	23		104		44	41575	36
4833	509826	14	12.7143	62	1.2	12.6134	-0.100888	31	39.2857	80	160	32	175	130	31.25	42.45	3500	1	0										21	3	1	62	1.2	1	1	3460	41600	12	12.7	24.8571	56	222	43		192		110	41583	37
4839	560408	14	12.5714	52	1	11.8369	-0.734539	34	38.7143	80	160	38	170	77	31.25	26.64		0	0										26	5	1	52	1	1	1	3070	41600	12	11.7	27.2857	69		51		227		145	41560	34
4841	560346	14	13.8571	76	1.1	13.6018	-0.255351	39	40.1429	55	160	40	176	74	21.48	23.89		1	0										25	2	1	76	1.1	1	0	3250	41590	13	14.1	23.8571	57	218	43		191		123	41520	30
4843	560378	14	12.2857	58	1.3	12.3109	0.0251948	37	40	60	160	36	170	80	23.44	27.68		0	0										30	1	0	58	1.3	1	1	3000	41589	12	12.3	17	36		21		116		46	41554	35
4845	560293	14	9.71429	34	1.8	10.2202	0.505932	23	41.8571	60	163	24	175	70	22.58	22.86	3000	0	0										22	1	0	34	1.8	1	0	3540	41575	9	9.9
4854	560304	14	8.57143	20		8.62854	0.05711	29	34	63.5	166	29	175	70	23.04	22.86		0	0										28	2	0	20		1	0	2690	41626	8	8.5	22.4286	58							41558	30
4857	560225	14	13.7143	67	1.9	12.9781	-0.736187	22	41.8571	51	158	22	176	70	20.43	22.6		0	0										22	1	0	67	1.9	1	0	4040	41569	13	13.2	26.7143	66		49		218		168	41574	40
4858	560563	14	12.5714	54		11.9978	-0.573632	26	40.4286	65	165	27	170	68	23.88	23.53	3300	0	0										26	1	0	54		1	0	2880	41579	12	11.9	24.5714	58		41		194		141	41513	30
4861	560262	14	11.7143	47	1.5	11.4205	-0.293759	34	41	68	172	33	180	72	22.99	22.22		0	0										21	2	1	47	1.5	1	0	3920	41572	11	11.2	21.7143	53		35		154		149	41542	35
4862	560220	14	10.8571	48	1.8	11.5055	0.648366	27	40.2857	55	170	28	173	64	19.03	21.38	3000	0	0										28	1	0	48	1.8	1	0	3480	41577	10	11.3	21.1429	53	194	36		169		124	41567	38
[truncated: 5,195 more rows]
[truncated: 19 more columns]
